# Supplementary material for: Assessment and determinants of acute post-caesarean section pain in a tertiary facility in Ghana
Source: PLoS One. 2022 May 25;17(5):e0268947. doi: 10.1371/journal.pone.0268947 (PMC9132330; doi:10.1371/journal.pone.0268947)
Supplement: S3 Appendix — (XLS) [file pone.0268947.s003.xls]

## Sheet: Sheet1
Year	Age	Parity	Occupation	Education	MaritalStatus	Previous_surgeries	Nature_of_CS	Type_of_skin_incision	Surgeon_grade	Type_of_anaethesia	Complication	Bladder_injury	Bowel_injury	Postpartum_haemorrhage	Massive_adhesions	Other	otherspecify	P_peritoneum_closed	Duration_of_surgery	Time_of_day	Site_infiltrated	Patient_on_analgesic	Pethidine	Prescribed1	Route1	dosage1	Days1	Served1	Prescribe2	Prescribe2	Route2	dosage2	Days2	Served2	comment2	Tramadol	Prescribe3	Route3	dosage3	Days3	Served3	comment3	Paracetamol	Prescribe4	Route4	dosage4	Days4	Served4	comment4
2013	31	2	Civil/Public servant	Tertiary	Married	2	Emergency	Midline	Resident/Medical Officer	Spinal	Yes				Yes			No	82	01:52	No	Yes	Yes	Yes		100mg	1	Yes	Yes	Yes	Suppository	100mg	5	Yes		Yes	No						Yes	No
2013	34	3	Farmer	None	Married	2	Emergency	Midline	Senior Resident/Specialist	Spinal	Yes				Yes			No	35	14:40	No	Yes	Yes	Yes		50mg	1	Yes	Yes	Yes	Suppository	100mg	5	Yes		Yes	No						Yes	No
2013	19	1	Petty trading	Primary/ JSS	Co-habiting	0	Emergency	Pfannenstiel	Senior Resident/Specialist	General								No	23	22:50	No	Yes	Yes	Yes		100mg		Yes	Yes	Yes	Suppository
2013	20	1	Unemployed		Co-habiting	0	Emergency	Pfannenstiel	Senior Resident/Specialist	Spinal	No							No	20	01:33	No	Yes	Yes	Yes		100mg	2	No	Yes	Yes	Suppository	100mg	5	Yes
2013	34	3	Petty trading	Primary/ JSS	Married	0	Emergency	Pfannenstiel	Senior Resident/Specialist	Spinal	No							No	35	02:31	No	Yes	Yes	Yes		75mg	1	Yes	Yes	Yes	Suppository	100mg	5	Yes
2013	27	1	Unemployed	None	Married	0	Emergency	Pfannenstiel	Senior Resident/Specialist	Spinal	No							No	42	03:12	No	Yes	Yes	Yes		75mg	1	Yes	Yes	Yes	Suppository	100mg	5	Yes
2013	29	2	Petty trading	Primary/ JSS	Single	0	Emergency	Pfannenstiel	House Officer/Senior House Officer	Spinal	No							No	58	11:15	No	Yes	Yes	Yes	Intramuscular	50mg	1	Yes	Yes	Yes	Suppository	100mg	5	Yes
2013	28	2	Petty trading	Primary/ JSS	Co-habiting	0	Emergency	Pfannenstiel	Resident/Medical Officer	Spinal	No							No	42	10:10	No	Yes	Yes	Yes	Intramuscular	100mg	1		Yes	Yes	Suppository	100mg	5	Yes
2016	28	5	Petty trading	Primary/ JSS	Married	2	Planned/Elective	Pfannenstiel	Resident/Medical Officer	Spinal	Yes				Yes			No	70	17:10	No	Yes									Suppository	100mg	5	Yes
2016	25	2	Unemployed	Primary/ JSS	Co-habiting	0	Planned/Elective	Pfannenstiel	Resident/Medical Officer	Spinal	No							No	58	17:20	No	Yes							Yes	Yes	Suppository
2013	21	1	Petty trading	None	Married	0	Emergency	Pfannenstiel	Resident/Medical Officer	Spinal	No							No	43	23:15	No	Yes	Yes	Yes	Intramuscular	100mg	1	Yes	Yes	Yes	Suppository	100mg	5	Yes
2016	38	1	Petty trading	Tertiary	Married	1	Planned/Elective	Pfannenstiel	Senior Resident/Specialist	Spinal	Yes				Yes			No	57	12:43	No	Yes							Yes	Yes	Suppository	100mg		Yes
2013	25	2	Artisan	Primary/ JSS	Married	0	Emergency	Pfannenstiel	Resident/Medical Officer	Spinal	No							No	38	00:59	No	Yes	Yes	Yes		100mg	1	Yes	Yes	Yes		100mg	5
2016	19	2	Artisan	Primary/ JSS	Married	1	Emergency	Pfannenstiel		Spinal	No							No	33	18:40	No	Yes	Yes	Yes	Intramuscular	100mg	1	Yes	Yes	Yes	Suppository	100mg	5	Yes
2013	36	7	Petty trading	None	Married	0	Emergency	Pfannenstiel	Senior Resident/Specialist	Spinal	No							No	36	13:49	No	Yes	Yes	Yes	Intramuscular	100mg	1	Yes	Yes	Yes	Suppository	100mg	5	Yes
2013	24	2	Unemployed	Primary/ JSS	Married	0	Emergency	Pfannenstiel	House Officer/Senior House Officer	Spinal	No							No	47	19:43	No	Yes	Yes	Yes	Intramuscular	75mg	1	Yes	Yes	Yes	Suppository	100mg	5	Yes
2013	30	1	Artisan	Tertiary	Married	0	Emergency	Pfannenstiel	Senior Resident/Specialist	Spinal	No							No	42	11:20	No	Yes	Yes	Yes	Intramuscular	100mg			No	No	Suppository	100mg	5	Yes
2016	36	3	Civil/Public servant	Tertiary	Married	1	Emergency	Pfannenstiel	House Officer/Senior House Officer	Spinal	Yes				Yes			No	86	12:45	No	Yes	Yes	Yes	Intramuscular	100mg	1	Yes	Yes	Yes	Suppository	100mg	5	Yes
2016	24	2	Petty trading	Primary/ JSS	Married	0	Emergency	Pfannenstiel	Resident/Medical Officer	Spinal	No							No	18	23:35	No	Yes	Yes	Yes	Intramuscular	100mg	1	Yes	Yes	Yes	Suppository	100mg	5	Yes
2016	35	4	Artisan	Primary/ JSS	Married	3	Emergency	Pfannenstiel		Spinal	No							No	61	1:03	No	Yes	Yes	Yes	Intramuscular	100mg	1	Yes
2016	30	1	Others	Primary/ JSS	Married	0	Emergency	Pfannenstiel		Spinal	No							No	68	5:33	No	Yes	Yes	Yes	Intramuscular	100mg	1	Yes	Yes	Yes	Suppository	100mg	5	No	out of stock
2016	21	2	Civil/Public servant	Tertiary	Single	0	Emergency	Pfannenstiel		Spinal	No							No	48	7:28	No	Yes	Yes	Yes	Intramuscular	100mg	1	Yes	Yes	Yes	Suppository	100mg	7	Yes
2016	33	2	Unemployed	Secondary	Single	1	Emergency	Pfannenstiel		Spinal	No							No	43	11:00	Yes	Yes	Yes	Yes	Intramuscular	100mg	1	Yes	Yes	Yes		100mg	7	No
2016	38	3	Unemployed	Secondary	Married	0	Emergency	Pfannenstiel		Spinal	No							No	48	08:00	No	Yes	Yes	Yes	Intramuscular	100mg	1	Yes	Yes	Yes	Suppository	100mg	7	No	out of stock
2016	27	2	Artisan	Primary/ JSS	Single	2	Planned/Elective	Pfannenstiel		Spinal	No							No	45	17:30	No	Yes	Yes	Yes	Intramuscular	100mg	1	Yes	Yes	Yes	Suppository	100mg	5	Yes
2016	40	3	Petty trading	Primary/ JSS	Married	2	Planned/Elective	Pfannenstiel		Spinal	No							No	62	20:00	No	Yes	Yes	Yes	Intramuscular	100mg	1	Yes	Yes	Yes	Suppository	100mg	5	Yes
2016	38	3	Petty trading	Primary/ JSS	Married	0	Planned/Elective	Pfannenstiel		Spinal	No							No	40	18:35	No	Yes	Yes	Yes	Intramuscular	100mg	1	Yes	Yes	Yes	Suppository	100mg	5	Yes
2016	28	2	Civil/Public servant	Tertiary	Married	2	Planned/Elective	Pfannenstiel		Spinal	No							No	52	15:00	No	Yes	Yes	Yes	Intramuscular	100mg	1	Yes	Yes	Yes	Suppository	100mg	5	Yes
2016	33	2	Artisan	Primary/ JSS	Married	0	Emergency	Pfannenstiel	Senior Resident/Specialist	Spinal	No							No	60	05:00	No	Yes	Yes	Yes	Intramuscular	100mg	2	Yes	Yes	Yes	Suppository	100mg	5	Yes	out of stock
2016	34	3	Civil/Public servant	Tertiary	Married	0	Emergency	Pfannenstiel		Spinal	No							No	58	15:30	No	Yes	Yes	Yes		100mg	1	Yes	Yes	Yes	Suppository	100mg	5	Yes
2016	30	1	Others		Married	0	Planned/Elective	Pfannenstiel		Spinal	No							No	51	04:05	No	Yes	Yes	Yes	Intramuscular	100mg	1	Yes	Yes	Yes	Suppository	100mg	5	No
2013	27	1	Artisan	Primary/ JSS	Married	0	Emergency	Pfannenstiel	Resident/Medical Officer	Spinal	No							No	57	23:23	No	Yes	Yes	Yes	Intramuscular	100mg		Yes	Yes	Yes	Suppository	100mg	5	Yes
2016	27	2	Unemployed	Primary/ JSS	Married	0	Planned/Elective	Pfannenstiel		Spinal	No							No	35	16:00	No	Yes	Yes	Yes		100mg	1	Yes	Yes	Yes	Suppository	100mg	5	Yes
2016	26	2	Civil/Public servant	Tertiary	Married	0	Emergency	Pfannenstiel		Spinal	No							No	58	10:15	No	Yes	Yes	Yes	Intramuscular	100mg	1	Yes
2016	28	1	Petty trading	Primary/ JSS	Married	0	Planned/Elective	Pfannenstiel		Spinal	No							No	61	04:55	No	Yes	Yes	Yes	Intramuscular	100mg	1	Yes	Yes	Yes	Suppository	100mg	5
2016	26	4	Artisan	Primary/ JSS	Married	0	Emergency	Pfannenstiel		Spinal	No							No	41	05:08	No	Yes	Yes	Yes	Intramuscular	100mg	1	Yes	Yes	Yes	IV	75mg	2	Yes
2016	38	2	Civil/Public servant	Tertiary	Married	2	Planned/Elective	Pfannenstiel		Spinal	No							No	60	15:00	No	Yes	Yes	Yes	Intramuscular	100mg	1	Yes	Yes	Yes	Suppository	100mg	5	Yes
2016	32	2	Artisan							Spinal	No							No	60	12:35	No	Yes	Yes	Yes	Intramuscular	100mg	1	Yes	Yes	Yes	Suppository	100mg	5	Yes
2016	32	4	Petty trading	Primary/ JSS	Married	0	Planned/Elective	Pfannenstiel		Spinal	No							No	48	14:00	No	Yes	Yes	Yes		100mg	1	Yes	Yes	Yes	Suppository	100mg	5	Yes
2016	32	2	Artisan	Primary/ JSS	Married	0	Emergency	Pfannenstiel		Spinal	No							No	68		No	Yes	Yes	Yes	Intramuscular	100mg	1	Yes	Yes	Yes	Suppository	100mg	5	Yes
2016	30	3	Artisan	Primary/ JSS	Single	0	Emergency	Pfannenstiel		Spinal	No							No	45	07:00	No	Yes
2016	22	2	Unemployed	Primary/ JSS	Co-habiting	4	Emergency	Pfannenstiel		Spinal	Yes				Yes			No			No	Yes	Yes	Yes	Intramuscular	50mg	1	Yes	Yes	Yes	Suppository	100mg	5	No
2016	33	6	Unemployed	Primary/ JSS	Married	0	Emergency	Pfannenstiel		Spinal	No							No	28	07:15	No	Yes	Yes	Yes	Intramuscular	100mg	1	Yes	Yes	Yes	Suppository	100mg	7	Yes
2016	34	2	Petty trading	Primary/ JSS	Married	2	Emergency	Pfannenstiel	Resident/Medical Officer	Spinal	No							No	48	11:10	No	Yes	Yes	Yes	Intramuscular	100mg	1	Yes	Yes	Yes	Suppository	100mg	7	Yes
2013	34	4	Petty trading	Primary/ JSS	Married	0	Emergency	Pfannenstiel	Resident/Medical Officer	Spinal	No							No	120	04:30	No	No							Yes	Yes	Suppository	100mg	5	Yes
2013	22	1	Petty trading	Primary/ JSS	Single	0	Emergency	Pfannenstiel	Resident/Medical Officer	Spinal	No								48	06:45	No	Yes	Yes	Yes	Intramuscular	100mg			Yes	Yes	Suppository	100mg	5	Yes
2013	27	1	Petty trading	Primary/ JSS	Married	0	Emergency	Pfannenstiel	Senior Resident/Specialist	Spinal	No								52	01:47	No	Yes							Yes	Yes	Suppository	100mg	5	Yes
2016	36	9	Petty trading	Primary/ JSS	Married	0	Planned/Elective	Pfannenstiel		Spinal	No							No	56	11:00	No	Yes	Yes	Yes	Intramuscular	100mg	1	Yes	Yes	Yes	Suppository	100mg		Yes
2016	36	4	Petty trading	Primary/ JSS	Married	0	Planned/Elective	Pfannenstiel		Spinal	No							No	48	13:30	No	Yes	Yes	Yes	Intramuscular	100mg	1	No	Yes	Yes	Suppository	100mg	3	No
2016	23	1	Unemployed	Secondary	Single	0	Planned/Elective	Pfannenstiel		Spinal	No							No	58	13:50	No	Yes	Yes	Yes	Intramuscular	100mg	1	No	Yes	Yes	Suppository	100mg	5	No
2013	23	1	Civil/Public servant	Tertiary	Married	0	Emergency	Pfannenstiel	Resident/Medical Officer	Spinal	No							No	29	22:15	No	Yes	Yes	Yes	Intramuscular	100mg	1	Yes	Yes	Yes	Suppository	100mg	5	Yes
2013	35	4	Others	Primary/ JSS	Married	3	Planned/Elective	Pfannenstiel	Senior Resident/Specialist	Spinal	No							No	45	13:45	No	Yes	Yes	Yes	Intramuscular	100mg	2	Yes	Yes	Yes	Suppository	100mg	5	Yes
2013	36	3	Civil/Public servant			2	Planned/Elective	Pfannenstiel	Senior Specialist/ Consultant	Spinal	No							No	99	11:04	No	Yes	Yes	Yes	Intramuscular	50mg	2	Yes	Yes	Yes	Suppository	100mg	5	Yes
2013	36	5	Civil/Public servant	Tertiary	Married	0	Emergency	Pfannenstiel	Resident/Medical Officer	Spinal	No							No	39	20:55	No	Yes	Yes	Yes	Intramuscular	100mg	1	Yes	Yes	Yes	Suppository	100mg	5	Yes
2016	28	3	Civil/Public servant	Secondary	Single	1	Planned/Elective	Pfannenstiel		Spinal	No							No	65	12:20	No	Yes	Yes	Yes	Intramuscular	100mg	1	No	Yes	Yes	Suppository	100mg	5	No
2016	36	3	Petty trading	Primary/ JSS	Married	3	Planned/Elective	Pfannenstiel		Spinal	Yes				Yes			No	68	12:40	No	Yes							Yes	Yes	Suppository	100mg	5	No
2013	29	3	Civil/Public servant	Tertiary	Married	0	Emergency	Pfannenstiel	Resident/Medical Officer	Spinal	No							No	63	12:33	No	Yes	Yes	Yes	IV	100mg	1	Yes	Yes	Yes	Suppository	100mg	3	Yes
2016	26	2	Civil/Public servant	Tertiary	Married	0	Emergency	Pfannenstiel		Spinal	No							No	60	07:45	No	No	Yes	Yes	Intramuscular	100mg	1	No	Yes	Yes	Suppository	100mg	7	No
2013	37	3	Farmer	None	Married	0	Emergency	Pfannenstiel	Resident/Medical Officer	Spinal	No							No	32	13:08	No	Yes	Yes	Yes	Intramuscular	100mg	1	Yes	Yes	Yes	Suppository	100mg	5	Yes
2013	41	4	Artisan	Primary/ JSS	Married	0	Emergency	Pfannenstiel	House Officer/Senior House Officer	Spinal	No							No	84	20:30	No	Yes	Yes	Yes	Intramuscular	100mg	1	Yes	Yes	Yes	Suppository	100mg	5	Yes
2016	26	1	Civil/Public servant	Tertiary	Married	0	Emergency	Pfannenstiel		Spinal	No							No	50	07:20	No	Yes							Yes	Yes	Suppository	100mg	5	No
2013	32	3	Petty trading	Primary/ JSS	Married	1	Emergency	Pfannenstiel	Senior Resident/Specialist	Spinal	Yes				Yes			No	70	11:50	No	Yes	Yes	Yes	Intramuscular	50mg	2	Yes	Yes	Yes	Suppository	100mg	2	Yes
2013	26	1	Artisan	Primary/ JSS	Single	1	Emergency	Pfannenstiel	Resident/Medical Officer	Spinal	No							No	70	18:00	No	Yes	Yes	Yes		100mg	1	Yes	Yes	Yes	Suppository	100mg	5	Yes
2016	22	2	Unemployed	Secondary	Single	2	Emergency	Pfannenstiel		Spinal	No							No	65	14:00	No	Yes	Yes	Yes	Intramuscular	100mg	1	No	Yes	Yes	Suppository	100mg	5	Yes
2013	21	3	Unemployed	Primary/ JSS	Married	0	Planned/Elective	Pfannenstiel	Resident/Medical Officer	General	No							No	35	22:00	No	Yes	Yes	Yes	Intramuscular	100mg	1	Yes	Yes	Yes		100mg	5	Yes
2016	22	2	Unemployed		Single	0	Emergency	Pfannenstiel		Spinal	No							No	56	08:40	No	Yes	Yes	Yes	Intramuscular	100mg	1	No	Yes	Yes	Suppository	100mg	5	Yes
2013	35	6	Petty trading	Primary/ JSS	Married	1	Emergency	Pfannenstiel	Resident/Medical Officer	Spinal	Yes				Yes			No	63	00:40	No	Yes	Yes	Yes	Intramuscular	100mg	1	Yes	Yes	Yes	Suppository	100mg	7	Yes
2016	36	1	Artisan	Secondary	Married	0	Planned/Elective	Pfannenstiel		Spinal	No							No	55	08:30	No	Yes	Yes	Yes	Intramuscular	100mg	1	No	Yes	Yes	Suppository	100mg	1	No
2013	31	6	Artisan	Primary/ JSS	Married	0	Planned/Elective	Pfannenstiel	Resident/Medical Officer	Spinal	No							No	40	11:23	No	Yes	Yes	Yes	Intramuscular	100mg	1	Yes	Yes	Yes	Suppository	100mg	5	Yes
2013	29	3	Petty trading	None	Married	0	Planned/Elective	Pfannenstiel	House Officer/Senior House Officer	Spinal	No							No	41	15:24	No	Yes	Yes	Yes	Intramuscular	100mg	1	Yes	Yes	Yes	Suppository	100mg	2	Yes
2013	26	1	Artisan	Primary/ JSS	Single	0	Emergency	Pfannenstiel	Resident/Medical Officer	Spinal	No							No	37	20:08	No	No	Yes	Yes	Intramuscular	100mg	2	Yes	Yes	Yes	Suppository	100mg	5	Yes
2016	34	3	Petty trading	Primary/ JSS	Married	0	Emergency	Pfannenstiel		Spinal	No							No	61	06:30	No	Yes	Yes	Yes	Intramuscular	100mg	1	Yes	Yes	Yes	Suppository	100mg	5	Yes
2016	25	2
2013	27	3	Petty trading	Primary/ JSS	Married	2	Planned/Elective	Pfannenstiel	Resident/Medical Officer	Spinal	Yes				Yes			No	42	13:58	No	Yes	Yes	Yes	Intramuscular	100mg	1	Yes	Yes	Yes	Suppository	100mg	5	Yes
2013	41	5	Petty trading		Married	2	Emergency	Pfannenstiel	Resident/Medical Officer	General	Yes			Yes				No	80	10:35	No	Yes	Yes	Yes	Intramuscular	100mg	1	Yes	Yes	Yes	Suppository	100mg	5	Yes
2016	22	2	Unemployed	Primary/ JSS	Co-habiting	0	Emergency	Pfannenstiel	Resident/Medical Officer	Spinal	No							No	59	13:25	No	Yes	Yes	Yes	Intramuscular	100mg	1	Yes	Yes	Yes	Suppository	100mg	5	Yes
2013	29	2	Petty trading	Primary/ JSS	Married	0	Emergency	Pfannenstiel	Senior Resident/Specialist	Spinal	No							No	40	09:05	No	Yes	Yes	Yes	Intramuscular	100mg		Yes	Yes	Yes	Suppository	100mg	5	Yes
2014	23	2	Others	Secondary	Married	0	Emergency	Pfannenstiel	Senior Resident/Specialist	Spinal	No							No	32	14:19	No	Yes	Yes	Yes	Intramuscular	100mg		Yes	Yes	Yes	Suppository	100mg	5	Yes
2014	33	5	Petty trading	Primary/ JSS	Married	2	Planned/Elective	Midline	Senior Resident/Specialist	Spinal	No							No	42	12:13	No	Yes	Yes	Yes	Intramuscular	100mg	1	Yes	Yes	Yes	Suppository	100mg	5	Yes
2014	26	3	Petty trading	Primary/ JSS	Married	2	Emergency	Midline	Senior Resident/Specialist	Spinal	Yes				Yes			No	40	04:10	No	Yes	Yes	Yes	Intramuscular	100mg	1	Yes	Yes	Yes	Suppository	100mg	5	Yes
2014	40	3	Petty trading	Primary/ JSS	Married	2	Planned/Elective	Pfannenstiel	Senior Resident/Specialist	Spinal	No							No	36	13:10	No	Yes	Yes	Yes	Intramuscular	100mg	2	Yes	Yes	Yes	Suppository	100mg	5	Yes
2014	34	5	Artisan	Primary/ JSS	Married	0	Emergency	Pfannenstiel	Senior Resident/Specialist	Spinal	No							No	40	11:23	No	Yes	Yes	Yes	Intramuscular	100mg		Yes	Yes	Yes	Suppository	100mg	5	Yes
2014	25	1	Artisan	Primary/ JSS	Single	0	Emergency	Pfannenstiel	Resident/Medical Officer	Spinal	No							No	86	08:40	No	Yes	Yes	Yes	Intramuscular	100mg	1	Yes	Yes	Yes	Suppository	100mg	5	Yes
2014	28	5	Farmer	None	Married	0	Emergency	Pfannenstiel	Senior Specialist/ Consultant	Spinal	No							No	50	19:30	No	Yes	Yes	Yes	Intramuscular	100mg	1	Yes	Yes	Yes	Suppository	100mg	5	Yes
2014	25	1	Farmer	Secondary	Married	0	Emergency	Pfannenstiel	Resident/Medical Officer	Spinal	No							No	24	22:52	No	No	Yes	Yes	Intramuscular	100mg	1	Yes	Yes	Yes	Suppository	100mg	5	Yes
2014	34	5	Petty trading	Primary/ JSS	Married	1	Emergency	Pfannenstiel	Senior Specialist/ Consultant	Spinal	No							No	52	14:43	No	Yes	Yes	Yes	Intramuscular	100mg		Yes	Yes	Yes	Suppository	100mg	5	Yes
2014	16	1	Others	Secondary	Single	1	Emergency	Pfannenstiel	Senior Resident/Specialist	Spinal	No							No	33	14:02	No	Yes	Yes	Yes	Intramuscular	100mg		Yes	Yes	Yes	Suppository	100mg	5	Yes
2014	35	4	Artisan	Primary/ JSS	Married	1	Emergency	Pfannenstiel	Resident/Medical Officer	Spinal	No								65	9:50		Yes	Yes	Yes	Intramuscular	50mg	1	Yes	Yes	Yes	Suppository	100mg	5	Yes
2014	20	1	Unemployed	Primary/ JSS	Co-habiting	0	Emergency	Pfannenstiel	Senior Specialist/ Consultant	General	No							No	45	19:15	No	Yes	Yes	Yes	Intramuscular	100mg		Yes	Yes	Yes	Suppository	100mg	5	Yes
2014	42	3	Petty trading	Primary/ JSS	Married	0	Emergency	Pfannenstiel	Senior Resident/Specialist	General	Yes					Yes	couveliers uterus			12:55	No	Yes	Yes	Yes	Intramuscular	100mg	2	Yes	Yes	Yes	Suppository	100mg	5	Yes
2014	24	2	Petty trading	Primary/ JSS	Married	0	Emergency	Pfannenstiel	Resident/Medical Officer	Spinal	No							No	35	00:30	No	Yes	Yes	Yes	Intramuscular	100mg	1	Yes	Yes	Yes	Suppository	100mg	5
2014	22	1	Artisan	Secondary	Co-habiting	0	Emergency	Pfannenstiel	Senior Specialist/ Consultant	Spinal	Yes					Yes	couveliers uterus	No	40	05:18	No	Yes	Yes	Yes	Intramuscular	50mg	1	Yes	Yes	Yes	Suppository	100mg	5	Yes
2014	32	1	Petty trading	Secondary	Single	0	Emergency	Pfannenstiel	Resident/Medical Officer	Spinal	No							No	28	13:30	No	Yes	Yes	Yes	Intramuscular	100mg	1	Yes	Yes	Yes	Suppository	100mg	1
2016	29	1	Petty trading	None	Married	1	Emergency	Pfannenstiel	Senior Resident/Specialist	Spinal	No							No	54	10:03	No	Yes
2014	34	1	Artisan	Tertiary	Married	1	Emergency	Pfannenstiel	Senior Resident/Specialist	Spinal	No							No	48	11:50	No	Yes	Yes	Yes	Intramuscular	100mg		Yes	Yes	Yes	Suppository	100mg	5	Yes
2014	36	2	Petty trading	Primary/ JSS	Married	2	Emergency	Pfannenstiel	Resident/Medical Officer	Spinal	No							No	57	12:41	No	Yes	Yes	Yes	Intramuscular	100mg	1	Yes	Yes	Yes	Suppository	100mg	5	Yes	50mg was served
2014	37	3	Artisan	Primary/ JSS	Married	0	Emergency	Pfannenstiel	Senior Resident/Specialist	Spinal	No							No	30	21:00	No	Yes	Yes	Yes	Intramuscular	100mg	2	Yes	Yes	Yes	Suppository	100mg	5	Yes
2016	28	1
2014	26	2	Petty trading	Primary/ JSS	Co-habiting	1	Emergency	Midline	Senior Resident/Specialist	Spinal	No							No	67	03:00	No	Yes	Yes	Yes	Intramuscular	100mg		Yes	Yes	Yes	Suppository	100mg	5	Yes
2014	31	2	Petty trading	Primary/ JSS	Married	0	Emergency	Pfannenstiel	Resident/Medical Officer	Spinal	No							No	67	17:55	No	Yes	Yes	Yes	Intramuscular	100mg	1	Yes	Yes	Yes	Suppository	100mg	5	Yes
2014	33	5	Petty trading	Primary/ JSS	Married	0	Emergency	Pfannenstiel	Senior Specialist/ Consultant	Spinal	No							No	47	15:40	No	Yes	Yes	Yes	Intramuscular	100mg	2	Yes	Yes	Yes	Suppository	100mg	5	Yes
2016	38	4	Petty trading	None	Married	1	Emergency	Pfannenstiel	Senior Resident/Specialist	Spinal	Yes			Yes				No	35	03:15	No	Yes	Yes	Yes	Intramuscular	100mg	1	Yes	Yes	Yes	Suppository	100mg	5	Yes
2014	29	3	Petty trading	Primary/ JSS	Single	2	Planned/Elective	Pfannenstiel	Resident/Medical Officer	Spinal	Yes				Yes			No	34	12:53	No	Yes	Yes	Yes	Intramuscular	100mg	1	Yes	Yes	Yes	Suppository	100mg	5	Yes
2016	21	1
2016	38	2	Unemployed	Primary/ JSS	Married	1	Emergency	Pfannenstiel	Resident/Medical Officer	Spinal	No							No	53	02:29	No	Yes	Yes	Yes	Intramuscular	100mg	1		Yes	Yes	Suppository	100mg	5		was not served at pharmacy
2016	32	1	Artisan	Primary/ JSS	Married	1	Planned/Elective	Pfannenstiel	Resident/Medical Officer	Spinal	Yes				Yes			No	25	00:08	No	Yes	Yes	Yes	Intramuscular	100mg	1	Yes	Yes	Yes	Suppository	100mg	5	Yes
2016	30	4	Petty trading
2016	25	3	Petty trading	Primary/ JSS	Married	2	Planned/Elective	Pfannenstiel	Senior Specialist/ Consultant	Spinal	Yes				Yes			No	57	03:16	No	Yes	Yes	Yes	Intramuscular	100mg	1	Yes	Yes	Yes	Suppository	100mg	5	Yes
2016	37	6	Petty trading	Primary/ JSS	Married	2	Planned/Elective	Midline	Resident/Medical Officer	Spinal	No							No	48	10:00	No	Yes	Yes	Yes	Intramuscular	100mg	1	Yes	Yes	Yes	Suppository	100mg	5	Yes
2016	35	3	Petty trading	Tertiary	Married	0	Planned/Elective	Pfannenstiel		Spinal	No							No	45	09:00	No	Yes	Yes	Yes	Intramuscular	100mg	1	Yes	Yes	Yes	Suppository	100mg	5	Yes
2016	37	5	Petty trading	None	Married	4	Planned/Elective	Pfannenstiel	Resident/Medical Officer	Spinal	Yes				Yes			No	50	21:40	No	Yes	Yes	Yes	Intramuscular	100mg	1	Yes	Yes	Yes	Suppository	100mg	5	Yes
2016	27	4	Petty trading	Primary/ JSS	Single	0	Emergency	Pfannenstiel		Spinal	No							No	50	08:45	No	Yes	Yes	Yes	Intramuscular	100mg	1	Yes	Yes	Yes	Suppository	100mg	5	Yes
2014	28	2	Petty trading	Primary/ JSS		1	Emergency	Pfannenstiel	Senior Specialist/ Consultant	Spinal	No							No	60	18:25	No	Yes	Yes	Yes	Intramuscular	100mg	1	Yes	Yes	Yes	Suppository	100mg	5	Yes									Yes	Yes		1g	7	Yes
2016	27	2	Civil/Public servant	Tertiary	Married	0	Emergency	Pfannenstiel		Spinal	No							No	61	08:30	No	Yes	Yes	Yes	Intramuscular	100mg	1	Yes	Yes	Yes	Suppository	100mg	5	Yes
2014	23	1	Unemployed	None	Married	0	Emergency	Pfannenstiel	Resident/Medical Officer	Spinal	No							No	43	06:35	No	Yes	Yes	Yes	Intramuscular	100mg	1	Yes	Yes	Yes	Suppository	100mg	5	Yes
2016	24	1	Unemployed	Secondary	Single	0	Planned/Elective	Pfannenstiel		Spinal	No							No	48	07:30	No	Yes							Yes	Yes	Suppository	100mg	5	No
2014	32	3	Petty trading	Primary/ JSS	Married	0	Emergency	Pfannenstiel	Senior Resident/Specialist	Spinal	No							No	41	12:50	No	Yes	Yes	Yes	Intramuscular	100mg	1	Yes	Yes	Yes	Suppository	100mg	5	Yes
2014	31	3	Unemployed	Primary/ JSS	Married	0	Emergency	Pfannenstiel	Senior Specialist/ Consultant	Spinal	No							No	36	18:14	No	Yes	Yes	Yes	Intramuscular	100mg		Yes	Yes	Yes	Suppository	100mg	5	Yes
2016	33	3	Petty trading	Primary/ JSS	Married	3	Planned/Elective	Pfannenstiel	Resident/Medical Officer	Spinal	No							No	58	10:45	No	Yes	Yes	Yes	Intramuscular	100mg	1	Yes	Yes	Yes	Suppository	100mg	5	No
2014	28	1	Petty trading	Secondary	Married	1	Emergency	Pfannenstiel	Resident/Medical Officer	Spinal	No							No	60	19:31	No	Yes	Yes	Yes	Intramuscular	100mg		Yes	Yes	Yes	Suppository	100mg	5	Yes
2016	24	1	Petty trading	Primary/ JSS	Married	0	Planned/Elective	Midline	Resident/Medical Officer	Spinal	No							No	58	12:30	No	Yes	Yes	Yes	Intramuscular	100mg	1	Yes	Yes	Yes	Suppository	100mg	5	Yes
2014	32	5	Petty trading	Primary/ JSS	Married	0	Emergency	Pfannenstiel	Resident/Medical Officer	Spinal	No							No	34	12:00	No	Yes	Yes	Yes	Intramuscular	100mg	1	Yes	Yes	Yes	Suppository	100mg	5	Yes
2014	24	2	Petty trading	Primary/ JSS	Married	0	Emergency	Pfannenstiel	Resident/Medical Officer	Spinal	No							No	35	12:08	No	Yes	Yes	Yes	Intramuscular	100mg	1	Yes	Yes	Yes	Suppository	100mg	5	Yes
2014	36	5	Petty trading	Primary/ JSS	Married	0	Emergency	Pfannenstiel	House Officer/Senior House Officer	Spinal	No							No	60	09:00	No	Yes	Yes	Yes	Intramuscular	100mg	1	Yes	Yes	Yes	Suppository	100mg	5	Yes
2016	30	4	Civil/Public servant	Tertiary	Married	0	Emergency	Pfannenstiel		Spinal	No							No	58	12:35	No	Yes	Yes	Yes	Intramuscular	100mg	1	Yes	Yes	Yes	Suppository	100mg	3	Yes
2016	26	3	Unemployed	Primary/ JSS	Married	0	Planned/Elective	Pfannenstiel	Resident/Medical Officer	Spinal	No							No	45	13:45	No	Yes	Yes	Yes	Intramuscular	100mg	1	Yes	Yes	Yes	Suppository	100mg	5	Yes
2014	37	3	Petty trading	Primary/ JSS	Married	2	Planned/Elective	Midline	Resident/Medical Officer	Spinal	No							No	30	13:30	No		Yes	Yes	Intramuscular	100mg		Yes	Yes	Yes	Suppository	100mg	5	Yes
2014	25	2	Petty trading	Primary/ JSS	Single	0	Emergency	Pfannenstiel	Resident/Medical Officer	Spinal	No							No	38	17:55	No	Yes	Yes	Yes	Intramuscular	100mg	1	Yes	Yes	Yes	Suppository	100mg	5	Yes
2016	32	4	Artisan	Primary/ JSS	Married	3	Emergency	Pfannenstiel	Resident/Medical Officer	Spinal	Yes					Yes	Interpartum heamorrhage	No	57	19:03	No	Yes	Yes	Yes	Intramuscular	100mg	1	No	Yes	Yes	Suppository	100mg	5	No
2014	30	4	Petty trading	Primary/ JSS	Married	0	Emergency	Pfannenstiel	Resident/Medical Officer	Spinal	No							No	61	10:50	No		Yes	Yes	Intramuscular	100mg	1	Yes	Yes	Yes	Suppository	100mg	5	Yes
2016	33	3	Civil/Public servant	Tertiary	Married	2	Planned/Elective	Pfannenstiel	Resident/Medical Officer	Spinal	No							No	90	21:43	No	Yes	Yes	Yes	Intramuscular	100mg	1	No	Yes	Yes	Suppository	100mg	5	Yes
2016	26	2	Civil/Public servant	Tertiary	Married	1	Planned/Elective	Pfannenstiel	Resident/Medical Officer	Spinal	Yes				Yes			No	90	11:20	No	Yes							Yes	Yes	Suppository	100mg	5	Yes	bought from outside
2014	19	2	Artisan	Secondary	Married	1	Planned/Elective	Pfannenstiel	Senior Specialist/ Consultant	Spinal	No							No	48	17:33	No	Yes	Yes	Yes	Intramuscular	100mg	1	Yes	Yes	Yes	Suppository	100mg	5	No	out of stock
2016	31	2	Civil/Public servant	Tertiary	Married	0	Planned/Elective	Pfannenstiel	Senior Resident/Specialist	Spinal	No							No	50	17:02	No	Yes	Yes	Yes	Intramuscular	100mg	1	Yes	Yes	Yes	Suppository	100mg	5	Yes	bought from outside
2016	25	3	Petty trading	Secondary	Married	2	Planned/Elective	Pfannenstiel	Resident/Medical Officer	Spinal	No							No	30	18:40	No	Yes	Yes	Yes	Intramuscular	100mg	1	No	Yes	Yes	Suppository	100mg	5	Yes	bought from outside
2016	34		Unemployed	Tertiary	Single	0	Planned/Elective	Pfannenstiel	Resident/Medical Officer	Spinal	No							No	40	21:48	No	Yes	Yes	Yes	Intramuscular	100mg	1	No	Yes	Yes	Suppository	100mg	5	Yes	bought from outside
2016	30	2	Artisan	Primary/ JSS	Married	1	Planned/Elective	Pfannenstiel	House Officer/Senior House Officer	Spinal	Yes				Yes			No	100	14:30	No	Yes	Yes	Yes	Intramuscular	100mg	1	No	Yes	Yes	Suppository	100mg	5	Yes	75mg was served
2016	24	2	Artisan	Primary/ JSS	Married	1	Emergency	Pfannenstiel	Resident/Medical Officer	Spinal	No							No	40	20:20	No	Yes	Yes	Yes	Intramuscular	100mg	1	No	Yes	Yes	Suppository	100mg	5	Yes	bought from outside
2016	30	6	Artisan	None	Married	1	Planned/Elective	Pfannenstiel	Senior Resident/Specialist	Spinal	No							No	50	02:19	No	Yes	Yes	Yes	Intramuscular	100mg	1	No	Yes	Yes	Suppository	100mg	5	Yes
2016	37	6	Unemployed	Primary/ JSS	Married	0	Emergency	Pfannenstiel	Senior Resident/Specialist	Spinal	No							No	60	18:07	No	Yes	Yes	Yes	Intramuscular	100mg	1	No	Yes	Yes	Suppository	100mg	5	Yes	bought from outside
2014	36	3	Artisan	Tertiary	Married	2	Emergency	Pfannenstiel	Senior Resident/Specialist	Spinal	No							No	48	11:40	No	Yes	Yes	Yes	Intramuscular	100mg	1	Yes	Yes	Yes	Suppository	100mg	5	Yes
2016	29	1	Civil/Public servant	Secondary	Married	0	Planned/Elective	Pfannenstiel	Resident/Medical Officer	General	No							No	62	17:00	No	Yes	Yes	Yes	Intramuscular	100mg	1		Yes	Yes	Suppository	100mg	5	Yes
2016	37	3	Others	None	Single	0	Planned/Elective		Resident/Medical Officer	Spinal	No							No	68	15:30	Yes	No
2016	25	2	Others	None	Married	1	Planned/Elective	Pfannenstiel	Resident/Medical Officer	General	No							No	60	11:00	No	Yes	Yes	Yes	Intramuscular	100mg	1	Yes	Yes	Yes	Suppository	100mg	5	Yes
2014	38	4	Petty trading	Primary/ JSS	Married	3	Planned/Elective	Pfannenstiel	Senior Specialist/ Consultant	Spinal	Yes				Yes			No	62	18:11	No	Yes	Yes	Yes	Intramuscular	100mg	2	Yes	Yes	Yes	Suppository	100mg	5	Yes
2014	34	4	Artisan	Primary/ JSS	Married	0	Emergency	Pfannenstiel	Resident/Medical Officer	Spinal	No							No	25	14:30	No	Yes	Yes	Yes	Intramuscular	100mg	1	Yes	Yes	Yes	Suppository	100mg	5	Yes
2014	32	3	Civil/Public servant	Tertiary	Married	1		Pfannenstiel	Senior Specialist/ Consultant	Spinal	No							No	46	11:00	No	Yes	Yes	Yes	Intramuscular	100mg	1	Yes	Yes	Yes	Suppository	100mg	5
2014	27	2	Petty trading	Primary/ JSS	Married	1	Emergency	Pfannenstiel	Resident/Medical Officer	Spinal	Yes				Yes			No	50	16:30	No	Yes	Yes	Yes	Intramuscular	100mg	1	Yes	Yes	Yes	Suppository	100mg	5	Yes
2014	30	3	Petty trading	Primary/ JSS	Married	1	Planned/Elective	Pfannenstiel	Resident/Medical Officer	Spinal	No							No	30	07:35	No	Yes	Yes	Yes	Intramuscular	100mg	1	Yes	Yes	Yes	Suppository	100mg	5	Yes
2016	28	1	Artisan	Primary/ JSS	Married	0	Planned/Elective	Pfannenstiel	Resident/Medical Officer	Spinal	No							No	58	07:30	No	Yes	Yes	Yes	Intramuscular	100mg	1	Yes	Yes	Yes	Suppository	100mg	5	Yes
2014	28	4	Others	Secondary	Married	3	Emergency	Midline	Resident/Medical Officer	General	Yes					Yes	Pre-eclampsia	No	47	08:13	No	Yes	Yes	Yes	Intramuscular	100mg	1	Yes	Yes	Yes	Suppository	100mg	5	Yes
2016	19	2	Unemployed	Primary/ JSS	Married	1	Planned/Elective	Pfannenstiel	Resident/Medical Officer	Spinal	No							No	59	09:00	No	Yes							Yes	Yes	Suppository	100mg	5	Yes
2016	38	9	Petty trading	None	Married	0	Planned/Elective	Pfannenstiel	House Officer/Senior House Officer	Spinal	No							No	58	10:30	No	Yes
2016	34	3	Others	Tertiary	Married	2	Planned/Elective	Pfannenstiel	Resident/Medical Officer	Spinal	No							No	58	13:00	No	Yes							Yes	Yes	Suppository	100mg	5	No
2016	33	4	Others	Primary/ JSS	Single	3	Planned/Elective	Pfannenstiel	Resident/Medical Officer	Spinal	Yes				Yes			No	60	08:00	No	Yes							Yes	Yes	Suppository	100mg	5	Yes
2016	30	5	Farmer	Primary/ JSS	Married	2	Planned/Elective	Pfannenstiel	Resident/Medical Officer	Spinal	No							No	60	12:00	No	Yes	Yes	Yes	Intramuscular	100mg	1	Yes	Yes	Yes	Suppository	100mg	5	Yes
2016	30	5	Artisan	None	Married	1	Planned/Elective	Pfannenstiel	Resident/Medical Officer	Spinal	No							No	48	20:30	No	Yes	Yes	Yes	Intramuscular	100mg	1	No	Yes	Yes	Suppository	100mg	5	No
2016	27	1	Unemployed	Tertiary	Married	0	Planned/Elective	Pfannenstiel	Resident/Medical Officer	Spinal	No							No	48	05:40	No	Yes	Yes	Yes	Intramuscular	100mg	1	No	Yes	Yes	Intramuscular	100mg	1	Yes
2016	27		Unemployed	Tertiary	Married	0	Emergency	Midline	Resident/Medical Officer	Spinal	No							No	60	06:00	No	Yes							Yes	Yes	Suppository	100mg	5	Yes
2016	38	2	Civil/Public servant	Tertiary	Married	2	Planned/Elective	Midline	Resident/Medical Officer	Spinal	No							No	68	12:00	No	Yes							Yes	Yes	Suppository	100mg
2014	26	1	Unemployed	Primary/ JSS	Co-habiting	0	Emergency	Pfannenstiel	Senior Resident/Specialist	Spinal	Yes			Yes				No	36	22:14	No	Yes	Yes	Yes	Intramuscular	50mg	1	Yes	Yes	Yes	Suppository	100mg	5	Yes
2014	26	2	Civil/Public servant	Tertiary	Married	0	Emergency	Pfannenstiel	Resident/Medical Officer	Spinal	No							No	44	10:14	No	Yes	Yes	Yes	Intramuscular	100mg	1	Yes	Yes	Yes	Suppository	100mg	5	Yes
2014	30	4	Farmer	Primary/ JSS	Married	3	Planned/Elective	Pfannenstiel	Senior Resident/Specialist	Spinal	Yes				Yes			No	60	16:28	No	Yes	Yes	Yes	Intramuscular	100mg	1	Yes	Yes	Yes	Suppository	100mg	5	Yes
2014	24	1	Others	Tertiary	Married	0	Emergency	Pfannenstiel	Resident/Medical Officer	Spinal	No							No	44	12:23	No	Yes	Yes	Yes	Intramuscular	100mg	1	Yes	Yes	Yes	Suppository	100mg	5	Yes
2014	21	1	Artisan	Primary/ JSS	Married	0	Emergency	Pfannenstiel	Resident/Medical Officer	Spinal	No							No	26	09:52	No	Yes	Yes	Yes	Intramuscular	100mg	1	Yes	Yes	Yes	Suppository	100mg	5	Yes
2014	32	3	Civil/Public servant	Tertiary	Married	0	Emergency	Pfannenstiel	Resident/Medical Officer	Spinal	No							No	32	11:58	No	Yes	Yes	Yes	Intramuscular	100mg		Yes	Yes	Yes	Suppository	100mg	5	Yes
2016	29	3	Civil/Public servant	Tertiary	Married	0	Emergency	Pfannenstiel	Resident/Medical Officer	Spinal	No							No	60	12:00	No	Yes							Yes	Yes	Suppository	100mg	5	Yes
2016	38	1	Others	Primary/ JSS	Married	1	Planned/Elective	Midline	Resident/Medical Officer	Spinal	No							No	60	12:00	No	Yes							Yes	Yes	Suppository	100mg	5	No
2014	26	3	Petty trading	Secondary	Married	2	Emergency	Pfannenstiel	Resident/Medical Officer	Spinal	No							No	46	23:20	No	Yes	Yes	Yes	Intramuscular	100mg	1	Yes	Yes	Yes	Suppository	100mg	5	Yes
2016	37	3	Unemployed	Primary/ JSS	Married	2	Planned/Elective	Midline	Resident/Medical Officer		No							No	60	11:30	No	Yes							Yes	Yes	Suppository	100mg	5	Yes
2016	24	1	Unemployed	Primary/ JSS	Married	0	Emergency	Pfannenstiel	Resident/Medical Officer	Spinal	No							No	60	07:00	No	Yes							Yes	Yes	Suppository	100mg	5	Yes
2016	29	2	Artisan	Primary/ JSS	Married	1	Planned/Elective	Pfannenstiel	Resident/Medical Officer	Spinal	No							No	60	09:30	No	Yes	Yes	Yes	Intramuscular	100mg	1	Yes	Yes	Yes	Suppository	100mg	5	Yes
2016	42	6	Farmer	None	Married	0	Emergency	Pfannenstiel	Resident/Medical Officer	Spinal	No							No	60	09:00	No	Yes	Yes	Yes	Intramuscular	100mg	1	Yes	Yes	Yes	Suppository	100mg	5	Yes
2014	30	2	Artisan	Secondary	Married	1	Planned/Elective	Pfannenstiel	Senior Resident/Specialist	Spinal	No							No	38	14:04	No	Yes	Yes	Yes	Intramuscular	100mg	1	Yes	Yes	Yes	Suppository	100mg	5	Yes
2016	35	3	Civil/Public servant	Primary/ JSS	Married	1	Planned/Elective	Pfannenstiel	Senior Resident/Specialist	Spinal	No							No	41	12:07	No	Yes	Yes	Yes	Intramuscular	100mg	1	No	Yes	Yes	Suppository	100mg
2014	42		Petty trading	Primary/ JSS	Married	0	Emergency	Pfannenstiel	Resident/Medical Officer	Spinal	No							No	60	10:15	No	Yes																					Yes	Yes		1g	5
2016	36	4	Civil/Public servant	Tertiary	Married	0	Emergency	Pfannenstiel		Spinal	No							No	38	19:20	No	Yes	Yes	Yes	Intramuscular	100mg	1	Yes	Yes	Yes	Suppository	100mg	5	Yes
2016	34	2	Petty trading	Primary/ JSS	Married	1	Emergency	Pfannenstiel	House Officer/Senior House Officer	Spinal	No							No	51	10:55	No	Yes	Yes	Yes	Intramuscular	100mg	1	Yes	Yes	Yes	Suppository	100mg	5	Yes
2014	26	2	Petty trading	Secondary	Single	1	Emergency	Pfannenstiel	Resident/Medical Officer	Spinal	No							No	33	15:57	No	Yes	Yes	Yes	Intramuscular	100mg	1	Yes	Yes	Yes	Suppository	100mg	5	Yes
2014	22	1	Others	Primary/ JSS	Co-habiting	0	Emergency	Pfannenstiel	Resident/Medical Officer	Spinal	No							No	30	14:42	No	Yes	Yes	Yes	Intramuscular	100mg	1	Yes	Yes	Yes	Suppository	100mg	5	Yes
2016	27	2	Artisan	Secondary	Married	1	Emergency	Pfannenstiel	Resident/Medical Officer	Spinal	Yes				Yes			No	48	17:55	No	Yes	Yes	Yes	Intramuscular	100mg	1	Yes	Yes	Yes	Suppository	100mg	5	Yes
2016	22	2	Petty trading	Primary/ JSS	Married	1	Planned/Elective	Pfannenstiel	Resident/Medical Officer	Spinal	Yes				Yes			No	80	11:50	No	Yes	Yes	Yes	Intramuscular	100mg	1	Yes	Yes	Yes	Suppository	100mg
2016	31	3	Farmer		Married	0	Emergency	Pfannenstiel	Resident/Medical Officer	Spinal	No							No	40	04:20	No	Yes	Yes	Yes	Intramuscular	100mg	1	Yes	Yes	Yes	Suppository	100mg	5	Yes
2014	32	2	Petty trading	Primary/ JSS	Married	2	Emergency	Pfannenstiel	Senior Resident/Specialist	Spinal	No							No	58	13:30			Yes	Yes	Intramuscular	100mg	2	Yes	Yes	Yes	Suppository	100mg	5	Yes
2014	27	2	Petty trading	Primary/ JSS	Married	0	Emergency	Pfannenstiel	Senior Resident/Specialist	Spinal	No							No	60	05:30	Yes	Yes	Yes	Yes		100mg			Yes	Yes		100mg
2016	36	5	Petty trading	Primary/ JSS	Married	1	Emergency	Pfannenstiel	Resident/Medical Officer	Spinal	Yes				Yes			No	115	20:05	No	Yes	No	No	Intramuscular	100mg			Yes	Yes	Suppository	100mg	5	Yes
2016	34	3	Petty trading	Secondary	Married	0	Emergency	Pfannenstiel	Senior Specialist/ Consultant	Spinal	No							No	62	13:20	No	Yes							Yes	Yes	Suppository	100mg	5	Yes
2016	27	1	Civil/Public servant	Secondary	Co-habiting	0	Emergency	Pfannenstiel	Resident/Medical Officer	Spinal	No							No	40	16:10	No	Yes							Yes	Yes	Suppository	100mg	5	Yes
2016	24	2	Petty trading	None	Co-habiting	1	Emergency	Pfannenstiel	Resident/Medical Officer	Spinal	No							No	49	13:56	No	Yes							Yes	Yes	Suppository	100mg	5	Yes
2014	41	5	Civil/Public servant	Tertiary	Married	0	Emergency	Pfannenstiel	Resident/Medical Officer	Spinal	No							No	74	11:38	No	Yes	Yes	Yes	Intramuscular	100mg	1	Yes	Yes	Yes	Suppository	100mg	5	Yes
2014	24	1	Artisan	Primary/ JSS	Co-habiting	0	Emergency	Pfannenstiel	Senior Resident/Specialist	Spinal	No							No	36	13:08	No	Yes	Yes	Yes	Intramuscular	100mg	1		Yes	Yes	Suppository	100mg	5
2014	31	2	Petty trading	Primary/ JSS	Married	1	Planned/Elective	Pfannenstiel	Senior Specialist/ Consultant	Spinal	No							No	62	15:15	No	Yes	Yes	Yes	Intramuscular	100mg	1	Yes	Yes	Yes	Suppository	100mg	5	Yes
2014	34	1	Civil/Public servant	Tertiary	Married	0	Planned/Elective	Pfannenstiel	Resident/Medical Officer	Spinal	No							No	34	13:40	No	Yes	Yes	Yes	Intramuscular	100mg	1	Yes	Yes	Yes	Suppository	100mg	5	Yes
2014	35	4	Petty trading	Secondary	Married	3	Planned/Elective	Midline	Resident/Medical Officer	Spinal	Yes				Yes			No	70	12:34	No	Yes	Yes	Yes	Intramuscular	100mg	1	Yes	Yes	Yes	Suppository	100mg	5	Yes
2014	35	2	Civil/Public servant	Tertiary	Married	1	Planned/Elective	Pfannenstiel	Senior Specialist/ Consultant	Spinal	No							No	57	10:37	No	Yes	Yes	Yes	Intramuscular	100mg	1	Yes	Yes	Yes	Suppository	100mg	5	Yes
2014	23	1	Artisan	Primary/ JSS	Married	0	Emergency	Pfannenstiel	Senior Resident/Specialist	Spinal	No							No	47	17:00	No	Yes	Yes	Yes	Intramuscular	100mg		Yes	Yes	Yes	Suppository	100mg	5	Yes
2014	39	3	Petty trading	Primary/ JSS	Married	2	Emergency	Pfannenstiel	Senior Resident/Specialist	Spinal	Yes				Yes			No	26	20:10	No	Yes	Yes	Yes	Intramuscular	100mg	1		Yes	Yes	Suppository	100mg	5
2014	29	1	Petty trading	Primary/ JSS	Co-habiting	0	Planned/Elective	Pfannenstiel	House Officer/Senior House Officer	Spinal	No							No	70	15:10	No	Yes	Yes	Yes	Intramuscular	100mg	1	Yes	Yes	Yes	Suppository	100mg	5	Yes
2016	29	4	Artisan	None	Married	3	Planned/Elective	Pfannenstiel	Senior Resident/Specialist	Spinal	No							No	50	10:13	No	Yes	Yes	Yes	Intramuscular	100mg		Yes	Yes	Yes	Suppository	100mg	5	Yes
2014	31	2	Petty trading	Primary/ JSS	Married	0	Emergency	Pfannenstiel	Senior Resident/Specialist	Spinal	No							No	28	08:12	No	Yes	Yes	Yes	Intramuscular	50mg		Yes	Yes	Yes	Suppository	100mg		Yes
2016	32	3	Petty trading	None	Married	2	Planned/Elective	Pfannenstiel	Resident/Medical Officer	Spinal	No							No	48	16:22	No	Yes	Yes	Yes	Intramuscular	100mg	1	Yes	Yes	Yes	Suppository	100mg	5	Yes
2016	30	4	Petty trading	Secondary	Married	1	Planned/Elective	Pfannenstiel	Resident/Medical Officer	Spinal	No							No	38	06:20	No	Yes	Yes	Yes	Intramuscular	100mg	1	Yes	Yes	Yes	Suppository	100mg	5	Yes
2014	32	2	Petty trading	Primary/ JSS	Married	1	Emergency	Pfannenstiel	Resident/Medical Officer	Spinal	No							No	31	17:53	No	Yes	Yes	Yes	Intramuscular	100mg	1	Yes	Yes	Yes	Suppository	100mg
2014	30	3	Artisan	Secondary	Married	0	Emergency	Pfannenstiel	Resident/Medical Officer	Spinal	No							No	38	12:20	No	Yes	Yes	Yes	Intramuscular	100mg	1	Yes	Yes	Yes	Suppository	100mg	5	Yes
2014	28	2	Civil/Public servant	Secondary	Married	0	Emergency	Pfannenstiel	Senior Resident/Specialist	Spinal	No							No	30	15:50	No	Yes	Yes	Yes	Intramuscular	100mg	1	Yes	Yes	Yes	Suppository	100mg	5	Yes
2014	27	2	Petty trading	Secondary	Married	1	Emergency	Pfannenstiel	Resident/Medical Officer	Spinal	No							No	55	07:30	No	Yes	Yes	Yes	Intramuscular	100mg	1		Yes	Yes	Suppository	100mg	5
2014	23	3	Petty trading	Primary/ JSS	Married	2	Emergency	Pfannenstiel	Resident/Medical Officer	Spinal	No							No	50	08:40	No	Yes	Yes	Yes	Intramuscular	100mg		Yes	Yes	Yes	Suppository	100mg	5	Yes
2014	27	2	Artisan	Primary/ JSS	Married	0	Emergency	Pfannenstiel	Resident/Medical Officer	Spinal	No							No	38	12:10	No	Yes	Yes	Yes	Intramuscular	100mg	1	Yes	Yes	Yes	Suppository	100mg	5	Yes
2014	34	2	Petty trading	Primary/ JSS	Married	1	Emergency	Pfannenstiel	Senior Resident/Specialist	Spinal	No							No	43	14 :11	No	Yes	Yes	Yes	Intramuscular	100mg	1	Yes	Yes	Yes	Suppository	100mg	5	Yes
2014	18	1	Unemployed	Secondary	Co-habiting	1	Emergency	Pfannenstiel	Resident/Medical Officer	Spinal	No							No	35	15:35	No	Yes	Yes	Yes		100mg	1	Yes	Yes	Yes	Suppository	100mg	5	Yes
2014	22	1	Petty trading	Primary/ JSS	Married	0	Emergency	Pfannenstiel	Senior Resident/Specialist	Spinal	No							No	34	20:10	No	Yes	Yes	Yes	Intramuscular	100mg	2	Yes	Yes	Yes	Suppository	100mg	5	Yes
2014	37	4	Unemployed	Primary/ JSS	Married	1	Planned/Elective	Pfannenstiel	Senior Specialist/ Consultant	Spinal								No	60	15:35	Yes	Yes	Yes	Yes		100mg	1		Yes	Yes		100mg	5
2014	32	4	Petty trading	Secondary	Married	0	Emergency	Pfannenstiel	Senior Resident/Specialist	General	No							No	35	11:40	Yes	Yes	Yes	Yes		100mg			Yes	Yes	Suppository	100mg	5
2014	28	1	Civil/Public servant	Secondary	Married	0	Emergency	Pfannenstiel	Resident/Medical Officer	Spinal	No							No	33	08:07	No	Yes	Yes	Yes	Intramuscular	100mg	2	Yes	Yes	Yes	Suppository	100mg	5	Yes
2014	32	5	Petty trading	Primary/ JSS	Married	0	Emergency	Pfannenstiel	Resident/Medical Officer	Spinal	No							No	44	11:25	No	Yes	Yes	Yes	Intramuscular	100mg	1	Yes	Yes	Yes	Suppository	100mg	5	Yes
2014	28	1	Petty trading	Primary/ JSS	Married	0	Emergency	Pfannenstiel	Senior Resident/Specialist	General	Yes					Yes	uterine rapture	No	43	2:05	No	Yes	Yes	Yes	Intramuscular	100mg	1	Yes	Yes	Yes	Suppository	100mg	5	No	was brought by patient at unknowm time
2014	19	1	Artisan	None	Married	0	Emergency	Pfannenstiel	Senior Resident/Specialist	General	No							No	48	4:12	No	Yes	Yes	Yes	Intramuscular	100mg	1	Yes	Yes	Yes	Suppository	100mg	5	No	was brought by patient at unknown time
2014	27	2	Petty trading	Secondary	Married	1	Emergency	Pfannenstiel	Senior Resident/Specialist	Spinal	No							No	51	7:35	No	Yes	Yes	Yes	Intramuscular	100mg	1	Yes	Yes	Yes	Suppository	100mg	5	No	was brought by patient at unknown time
2014	39	9	Farmer	Primary/ JSS	Married	0	Emergency	Pfannenstiel	Senior Resident/Specialist	General	No							No	44	1:00	No	Yes	Yes	Yes	Intramuscular	100mg	1	Yes	Yes	Yes	Suppository	100mg	5	No	was brought by patient at unknown time
2014	24	2	Artisan	Primary/ JSS	Married	1	Emergency	Pfannenstiel	Senior Resident/Specialist	Spinal	No							No	15	11:55	No	Yes	Yes	Yes	Intramuscular	100mg	1	Yes	Yes	Yes	Suppository	100mg	5	Yes
2014	27	2	Civil/Public servant	Secondary	Married	1	Emergency	Pfannenstiel	House Officer/Senior House Officer	Spinal	No							No	63	18:26	No	Yes	Yes	Yes		100mg	1		Yes	Yes	Suppository	100mg	5
2014	32	9	Farmer	Primary/ JSS	Married	1	Planned/Elective	Pfannenstiel	Resident/Medical Officer	Spinal	No							No	70	19:22	No	Yes	Yes	Yes	Intramuscular	200mg	1	Yes
2014	36	4	Petty trading	Primary/ JSS	Married	1	Emergency	Pfannenstiel	Resident/Medical Officer	Spinal	No							No	40	19:05	No	Yes	Yes	Yes	Intramuscular	100mg	1	Yes	Yes	Yes	Suppository	100mg	5	Yes
2014	38	5	Petty trading	None	Married	2	Planned/Elective	Midline	Senior Resident/Specialist	Spinal	No							No	36	12:50	No	Yes	Yes	Yes	Intramuscular	100mg	1	Yes	Yes	Yes	Suppository	100mg	5	Yes
2014	30	1	Artisan	Primary/ JSS	Married	0	Emergency	Pfannenstiel	Resident/Medical Officer	Spinal	No							No	40	14:10	Yes	Yes	Yes	Yes		100mg	1	Yes	Yes	Yes	Suppository	100mg	5	Yes
2014	35	5	Petty trading	Primary/ JSS	Married	2	Planned/Elective	Pfannenstiel	Senior Resident/Specialist	Spinal	Yes				Yes			No	49	18:15	No	Yes	Yes	Yes	Intramuscular	50mg	1	Yes	Yes	Yes	Suppository	100mg	5	Yes
2014	25	3	Petty trading	Primary/ JSS	Co-habiting	1	Emergency	Pfannenstiel	Resident/Medical Officer	Spinal	Yes				Yes			No	68	12:22	No	Yes	Yes	Yes	Intramuscular	100mg	1		Yes	Yes	Suppository	100mg	5			Yes	Yes	Intramuscular	100mg	1
2014	39	4	Petty trading	Secondary	Married	2	Planned/Elective	Pfannenstiel	Senior Resident/Specialist	Spinal	No							No	23	03:10	No	Yes	Yes	Yes	Intramuscular	100mg	1		Yes	Yes	Suppository	100mg	5										Yes	Yes	Oral	1g	7
2014	30	2	Civil/Public servant	Tertiary	Married	0	Emergency	Pfannenstiel	Resident/Medical Officer	Spinal	No							No	38	15:30	No	Yes	Yes	Yes	Intramuscular	100mg	1	Yes	Yes	Yes	Suppository	100mg	5	Yes
2014	30	4	Petty trading	Primary/ JSS	Co-habiting	0	Emergency	Pfannenstiel	Resident/Medical Officer	Spinal	No							No	25	3:00	No	Yes	Yes	Yes	Intramuscular	100mg	1		Yes	Yes	Suppository	100mg	5										Yes	Yes	Oral	1g	7
2014	24	2	Unemployed	Secondary	Married	1	Emergency	Pfannenstiel	Resident/Medical Officer	Spinal	No							No	35	15:15	No	Yes	Yes	Yes	Intramuscular	50mg	1	Yes	Yes	Yes	Suppository	100mg	5	Yes
2014	33	2	Artisan	Primary/ JSS	Married	1	Emergency	Pfannenstiel	Resident/Medical Officer	Spinal	Yes					Yes	uterine rapture	No	48	11:14	No	Yes	Yes	Yes	Intramuscular	100mg	1	Yes	Yes	Yes	Suppository	100mg	5	Yes
2014	27	2	Artisan	Primary/ JSS	Married	0	Emergency	Pfannenstiel	Resident/Medical Officer	Spinal	No							No	35	10:40	No	Yes	Yes	Yes	Intramuscular		1	Yes
2014	27	5	Others	None	Married	2	Planned/Elective	Pfannenstiel	Resident/Medical Officer	Spinal	No							No	36	07:20	No	Yes	Yes	Yes	Intramuscular		1
2014	40	4	Unemployed	None	Married	0	Planned/Elective	Pfannenstiel	Senior Resident/Specialist	Spinal	No							No	20	4:51	No	Yes	Yes	Yes	Intramuscular		1	Yes
2014	35	4	Artisan	Secondary	Married	3	Planned/Elective	Pfannenstiel	Senior Resident/Specialist	Spinal	No							No	41	12:08	No	Yes	Yes	Yes	IV		1	Yes
2014	29	2	Petty trading	None	Married	1	Emergency	Pfannenstiel	Senior Resident/Specialist	Spinal	No							No	30	3:58	No	Yes	Yes	Yes	Intramuscular		1	Yes
2014	30	2	Artisan	Primary/ JSS	Married	1	Emergency	Pfannenstiel	Senior Resident/Specialist	Spinal	Yes				Yes			No	42	13:13	No	Yes	Yes	Yes	Intramuscular	100mg	1	Yes	Yes	Yes	Suppository	100mg	5	Yes
2014	38	1	Artisan	None	Married	0	Planned/Elective	Pfannenstiel	Senior Specialist/ Consultant	Spinal	No							No	43	13:06	No	Yes	Yes	Yes	Intramuscular	100mg	1	Yes	Yes	Yes	Suppository	100mg	5	Yes
2014	27	2	Civil/Public servant	Tertiary	Married	0	Emergency	Pfannenstiel	Resident/Medical Officer	Spinal	No							No	40	23:25	No	Yes	Yes	Yes	Intramuscular	100mg	1	Yes	Yes	Yes	Suppository	100mg	5	Yes
2014	39	2	Petty trading	Primary/ JSS	Married	1	Planned/Elective	Pfannenstiel	Resident/Medical Officer	Spinal	No							No	34	14:25	No	Yes	Yes	Yes	Intramuscular	100mg	1	Yes	Yes	Yes	Suppository	100mg	5	Yes
2014	32	4	Petty trading	Primary/ JSS	Married	0	Emergency	Pfannenstiel	Resident/Medical Officer	Spinal	No							No	54	3:16	No	Yes	Yes	Yes	Intramuscular	100mg	1	Yes	Yes	Yes	Suppository	100mg	5	Yes
2014	29	1	Civil/Public servant	Tertiary	Married	0	Emergency	Pfannenstiel		Spinal	No							No	28	8:12	No	Yes	Yes	Yes	Intramuscular	50mg	1	No	Yes	Yes	Suppository	100mg	7	Yes
2014	26	2	Petty trading	Primary/ JSS	Married	0	Planned/Elective	Pfannenstiel	Resident/Medical Officer	Spinal	No							No	27	16:23	No	Yes	Yes	Yes	Intramuscular	100mg	1	Yes	Yes	Yes	Suppository	100mg	5	Yes
2014	32	2	Civil/Public servant	Tertiary	Married	1	Planned/Elective	Pfannenstiel	Resident/Medical Officer	Spinal	No							No	40	13:00	No	Yes	Yes	Yes	Intramuscular	100mg	2	Yes	Yes	Yes	Suppository	100mg	5	Yes
2014	17	1	Others	Primary/ JSS	Co-habiting	0	Emergency	Pfannenstiel	Resident/Medical Officer	Spinal	No							No	45	10:45	No	Yes	Yes	Yes	Intramuscular	100mg	1	Yes	Yes	Yes	Suppository	100mg	5	Yes
2014	22	3	Unemployed	None	Married	0	Emergency	Pfannenstiel	House Officer/Senior House Officer	Spinal	No							No	45	21:15	No	Yes	Yes	Yes	Intramuscular	100mg	1	Yes	Yes	Yes	Suppository	100mg	5	Yes
2014	23	2	Petty trading	Primary/ JSS	Co-habiting	0	Emergency	Pfannenstiel		Spinal	No							No	20	1:33
2014	36	9	Farmer	None	Married	0	Emergency	Pfannenstiel		Spinal	No							No	25	07:20	No	Yes	Yes	Yes	Intramuscular	100mg	1	Yes	Yes	Yes	Suppository	100mg	5	Yes
2014	32	1	Civil/Public servant	Secondary	Married	0	Emergency	Pfannenstiel		Spinal	No							No	42	3:12		Yes	Yes	Yes	Intramuscular	100mg	1	Yes	Yes	Yes	Suppository	100mg	5	Yes
2014	32	5	Farmer	None	Married	0	Emergency	Pfannenstiel	Resident/Medical Officer	Spinal	No							No	45	07:45	No	Yes	Yes	Yes	Intramuscular	100mg	1	Yes	Yes	Yes	Suppository	100mg	5	Yes
2014	30	3	Petty trading	Secondary	Married	1	Emergency	Pfannenstiel	Resident/Medical Officer	Spinal	No							No	40	21:30	No	Yes	Yes	Yes	Intramuscular	100mg	1	Yes	Yes	Yes	Suppository	100mg	5	Yes
2014	42	5	Farmer	None	Married	2	Emergency	Pfannenstiel	Resident/Medical Officer	Spinal	Yes				Yes			No	40	20:32	No	Yes	Yes	Yes	Intramuscular	100mg	1	Yes	Yes	Yes	Suppository	100mg	5	Yes
2014	35	2	Petty trading	Primary/ JSS	Married	1	Emergency	Pfannenstiel	Resident/Medical Officer	Spinal	No							No	30	1:25	No	Yes	Yes	Yes	Intramuscular	100mg	1	Yes	Yes	Yes	Suppository	100mg	5	Yes
2014	29	3	Petty trading	Tertiary	Married	0	Emergency	Pfannenstiel	Resident/Medical Officer	Spinal	No							No	48	8:00	No	Yes	Yes	Yes	Intramuscular	100mg	1	No	Yes	Yes	Suppository	100mg	1	No
2014	36	5	Petty trading	None	Married	0	Emergency	Pfannenstiel		Spinal	No							No	48	11:45	No	Yes	Yes	Yes	Intramuscular	100mg	1	Yes	Yes	Yes	Suppository	100mg	5	No
2014	42	3	Petty trading	Secondary	Married	0	Emergency	Pfannenstiel	Resident/Medical Officer	Spinal	Yes			Yes				No	45	6:03	No	Yes	Yes	Yes	Intramuscular	100mg	1	Yes	Yes	Yes	Suppository	100mg	5
2014	17	1	Artisan	Primary/ JSS	Co-habiting	0	Emergency	Pfannenstiel		Spinal	No							No	40	13:30	No	Yes	Yes	Yes	Intramuscular	100mg	1	Yes	Yes	Yes	Suppository	100mg	1	Yes
2014	31	3	Petty trading	Primary/ JSS	Married	0	Emergency	Pfannenstiel	Resident/Medical Officer	Spinal	No							No	31	22:41	No	Yes	Yes	Yes	Intramuscular	100mg	1	Yes	Yes	Yes	Suppository	100mg
2014	32	2	Petty trading	Primary/ JSS	Married	0	Emergency	Pfannenstiel	Resident/Medical Officer	Spinal	No							No	43	2:15	No	Yes	Yes	Yes	Intramuscular	100mg	1	Yes	Yes	Yes	Suppository	100mg	5	Yes
2014	28		Petty trading	Primary/ JSS	Married	2	Planned/Elective	Pfannenstiel	Resident/Medical Officer	Spinal	No							No	50	11:15	No	Yes	Yes	Yes	Intramuscular	100mg	1	Yes	Yes	Yes	Suppository	100mg	5	Yes
2014	22	1	Artisan	Primary/ JSS	Co-habiting	0	Emergency	Pfannenstiel	Resident/Medical Officer	Spinal	No							No	31	12:14	No	Yes	Yes	Yes	Intramuscular	100mg	2	Yes	Yes	Yes	Suppository	100mg	5	Yes
2014	38	5	Petty trading	Primary/ JSS	Married	1	Planned/Elective	Pfannenstiel	Resident/Medical Officer	Spinal	No							No	48	16:45	No	Yes	Yes	Yes	Intramuscular	100mg	1	Yes	Yes	Yes	Suppository	100mg	5	Yes
2014	32	2	Petty trading	Primary/ JSS	Married	0	Emergency	Pfannenstiel	House Officer/Senior House Officer	Spinal	No							No	45	14:45	No	Yes	Yes	Yes	Intramuscular	100mg	1	Yes	Yes	Yes	Suppository	100mg	5	Yes
2014	24	2	Artisan	Secondary	Married	0	Emergency	Pfannenstiel	Resident/Medical Officer	Spinal	No							No	39	07:41	No	Yes	Yes	Yes	Intramuscular	100mg	1	Yes	Yes	Yes	Suppository	100mg	5	Yes
2014	26	1	Artisan	Secondary	Co-habiting	0	Emergency	Pfannenstiel	Resident/Medical Officer	Spinal	No							No	50	15:30	No	Yes	Yes	Yes	Intramuscular	100mg	1	Yes	Yes	Yes	Suppository	100mg	5	Yes
2014	38	3	Artisan	Primary/ JSS	Married	0	Planned/Elective	Pfannenstiel	Resident/Medical Officer	Spinal	No							No	39	19:30	No	Yes	Yes	Yes	Intramuscular	100mg	1	Yes	Yes	Yes	Suppository	100mg	5	Yes
2014	31	3	Petty trading	Secondary	Married	3	Planned/Elective	Pfannenstiel	Senior Resident/Specialist	Spinal	Yes				Yes			No	35	11:15	No	Yes	Yes	Yes	Intramuscular	100mg	1		Yes	Yes	Suppository	100mg	5
2014	25	2	Petty trading	None	Married	2	Emergency	Pfannenstiel	Senior Specialist/ Consultant	Spinal	No							No	41	11:20	No	Yes	Yes	Yes	Intramuscular	100mg	2	Yes	Yes	Yes	Suppository	100mg	5	Yes
2014	26	2	Artisan	Primary/ JSS	Co-habiting	0	Emergency	Pfannenstiel	Resident/Medical Officer	Spinal	Yes	Yes						No	24	16:04	No	Yes	Yes	Yes	Intramuscular	100mg	1	Yes	Yes	Yes	Suppository	100mg	1	Yes
2014	26	3	Petty trading	Primary/ JSS	Co-habiting	0	Emergency	Pfannenstiel	Resident/Medical Officer	Spinal	No							No	40	7:35	No	Yes	Yes	Yes	Intramuscular	100mg	1	Yes	Yes	Yes	Suppository	100mg	5	Yes
2014	34	4	Petty trading	Primary/ JSS	Co-habiting	0	Emergency	Pfannenstiel	Resident/Medical Officer	Spinal	No							No	62	61:10	No	Yes	Yes	Yes	Intramuscular	100mg	1	Yes	Yes	Yes	Suppository	100mg	5	Yes
2014	25	2	Petty trading	Primary/ JSS	Married	1	Emergency	Pfannenstiel	Senior Resident/Specialist	Spinal	No							No	26	8:41	No	Yes	Yes	Yes	Intramuscular	100mg	1	Yes	Yes	Yes	Suppository	100mg	5	Yes
2014	22	2	Civil/Public servant	Primary/ JSS	Married	0	Emergency	Pfannenstiel	Resident/Medical Officer	Spinal	No							No	25	5:02	No	Yes	Yes	Yes	Intramuscular	100mg	1	Yes	Yes	Yes	Suppository	100mg	5	Yes
2014	18	1	Others	Secondary	Co-habiting	0	Emergency	Pfannenstiel	Resident/Medical Officer	Spinal	No							No	50	9:35	No	Yes	Yes	Yes	Intramuscular	100mg	1	Yes	Yes	Yes	Suppository	100mg	5	Yes
2014	35	4	Farmer	Primary/ JSS	Married	3	Emergency	Midline	Resident/Medical Officer	Spinal	Yes				Yes			No	60	1:16	No	Yes	Yes	Yes	Intramuscular	100mg	1	Yes	Yes	Yes	Suppository	100mg	5	Yes
2014	23	1	Civil/Public servant	Tertiary	Married	0	Emergency	Pfannenstiel	Resident/Medical Officer	General	No							No	55	2:10	Yes	Yes	Yes	Yes	Intramuscular	100mg	1	Yes	Yes	Yes	Suppository	100mg	5	Yes
2014	32	2	Artisan	Primary/ JSS	Co-habiting	1	Emergency	Pfannenstiel	Senior Specialist/ Consultant	Spinal	No							No	51	16:44	No	Yes	Yes	Yes	Intramuscular	100mg	1	Yes	Yes	Yes	Suppository	100mg	5	Yes
2014	37	5	Petty trading	Primary/ JSS	Married	0	Emergency	Pfannenstiel	Resident/Medical Officer	Spinal	No							No	51	8:20	No	Yes	Yes	Yes	Intramuscular	100mg	1	Yes	Yes	Yes	Suppository	100mg	5	Yes
2014	33	4	Artisan	Secondary	Co-habiting	1	Planned/Elective	Midline	Resident/Medical Officer	Spinal	Yes				Yes			No	70	4:35	No	Yes	Yes	Yes	Intramuscular	100mg		Yes	Yes	Yes	Suppository	100mg	5	Yes
2014	25	4	Petty trading	Primary/ JSS	Married	0	Emergency	Pfannenstiel	Resident/Medical Officer	Spinal	No							No	62	22:18	No	Yes	Yes	Yes	Intramuscular	100mg	1	Yes	Yes	Yes	Suppository	100mg	5	Yes
2014	30	5	Unemployed	Primary/ JSS	Co-habiting	0	Emergency	Pfannenstiel	Resident/Medical Officer	Spinal	No							No	46	22:25	No	Yes	Yes	Yes	Intramuscular	100mg	1	Yes	Yes	Yes	Suppository	100mg	5	Yes
2014	36	2	Civil/Public servant	Tertiary	Married	1	Emergency	Pfannenstiel	Senior Resident/Specialist	Spinal	No							No	57	13:27	No	Yes	Yes	Yes	Intramuscular	100mg	1	Yes	Yes	Yes	Suppository	100mg	5	Yes
2014	31	4	Petty trading	Tertiary	Married	2	Planned/Elective	Pfannenstiel	Resident/Medical Officer	Spinal	No							No	42	11:28	No	Yes	Yes	Yes	Intramuscular	100mg	1	Yes	Yes	Yes	Suppository	100mg	5	Yes
2014	28	4	Petty trading	Secondary	Married	0	Emergency	Pfannenstiel	Resident/Medical Officer	Spinal	No							No	57	12:17	No	Yes	Yes	Yes	Intramuscular	100mg	2	Yes	Yes	Yes	Suppository	100mg	5	Yes
2014	27	2	Artisan	Primary/ JSS	Co-habiting	0	Emergency	Pfannenstiel	Resident/Medical Officer	Spinal	No							No	31	21:05	No	Yes	Yes	Yes	Intramuscular	100mg	1	Yes	Yes	Yes	Suppository	100mg	5	Yes
2014	27	2	Artisan	Primary/ JSS	Married	0	Emergency	Pfannenstiel	Resident/Medical Officer	Spinal	No							No	35	8:15	No	Yes	Yes	Yes	Intramuscular	100mg	1	Yes	Yes	Yes	Suppository	100mg	5	Yes
2014	30	1	Civil/Public servant	Tertiary	Co-habiting	0	Emergency	Pfannenstiel	Senior Resident/Specialist	Spinal	No							No	30	10:31	No	Yes	Yes	Yes	Intramuscular	100mg	1	Yes	Yes	Yes	Suppository	100mg	5	Yes
2014	37	6	Petty trading	None	Married	1	Emergency	Pfannenstiel	Resident/Medical Officer	Spinal	No							No	52	13:23	No	Yes	Yes	Yes	Intramuscular	50mg	1	Yes	Yes	Yes	Suppository	100mg	5	Yes
2014	38	5	Petty trading	Primary/ JSS	Married	0	Emergency	Pfannenstiel	Resident/Medical Officer	Spinal	No							No	30	23:02	No		Yes	Yes	Intramuscular	100mg	1		Yes	Yes	Suppository	100mg	5
2014	26	4	Petty trading	Secondary	Married	3	Emergency	Pfannenstiel	Senior Resident/Specialist	Spinal	No							No	33	21:47	No	Yes	Yes	Yes	Intramuscular	100mg	1	Yes	Yes	Yes	Suppository	100mg	5	Yes
2014	29	6	Unemployed	Primary/ JSS	Married	1	Emergency	Pfannenstiel	Resident/Medical Officer	Spinal	No							No	50	14:42	No	Yes	Yes	Yes	Intramuscular	50mg	1	Yes	Yes	Yes	Suppository	100mg	5	Yes
2014	26	1	Civil/Public servant	Tertiary	Co-habiting	0	Emergency	Pfannenstiel	Resident/Medical Officer	Spinal	No							No	25	4:50	No	Yes	Yes	Yes	Intramuscular	50mg	1	Yes	Yes	Yes	Suppository	100mg	5	Yes
2014	26	4	Petty trading	Secondary	Married	0	Planned/Elective	Pfannenstiel	Senior Specialist/ Consultant	Spinal	No							No	38	14:30	No	Yes	Yes	Yes	Intramuscular	100mg	1		Yes	Yes	Suppository	100mg
2014	32	4	Petty trading	Primary/ JSS	Married	3	Planned/Elective	Pfannenstiel	Resident/Medical Officer	Spinal	No							No	48	12:47	No	Yes	Yes	Yes		100mg	1		Yes	Yes	Suppository	100mg	5
2014	29	1	Artisan	Primary/ JSS	Married	1	Planned/Elective	Pfannenstiel	Resident/Medical Officer	Spinal	Yes				Yes			No	62	18:20	No	Yes	Yes	Yes	Intramuscular	100mg	1		Yes	Yes	Suppository	100mg	5
2014	24	1	Artisan	Primary/ JSS	Co-habiting	0	Emergency	Pfannenstiel	Senior Resident/Specialist	Spinal	No							No	18	23:01	No	Yes							Yes	Yes	Intramuscular	100mg	5	Yes
2014	29	1	Civil/Public servant	Tertiary	Married	0	Planned/Elective	Pfannenstiel	Senior Resident/Specialist	Spinal	No							No	36	20:12	No	Yes	Yes	Yes	Intramuscular	100mg	1	Yes	Yes	Yes	Suppository	100mg	5	Yes
2014	38	2	Civil/Public servant	Tertiary	Married	1	Emergency	Pfannenstiel	Senior Resident/Specialist	Spinal	No							No	36	12:26	No	Yes	Yes	Yes	Intramuscular	100mg	1		Yes	Yes	Suppository	100mg	5
2014	34	3	Petty trading	Primary/ JSS	Married	2	Emergency	Pfannenstiel	Senior Resident/Specialist	Spinal	No							No	38	10:24	No	Yes	Yes	Yes	Intramuscular	100mg	1		Yes	Yes	Suppository	100mg	5
2014	27	3	Unemployed	Secondary	Married	2	Planned/Elective	Pfannenstiel	Resident/Medical Officer	Spinal	No							No	69	15:00	No	Yes	Yes	Yes	Intramuscular	100mg	1		Yes	Yes	Suppository	100mg	5
2014	29	1	Artisan	Primary/ JSS	Married	3	Planned/Elective	Pfannenstiel	Senior Resident/Specialist	Spinal	Yes				Yes			No	48	9:12	No	Yes	Yes	Yes	Intramuscular	100mg	1	Yes	Yes	Yes	Suppository	100mg	5	Yes
2014	34	3	Civil/Public servant	Tertiary	Married	2	Planned/Elective	Pfannenstiel	Senior Resident/Specialist	Spinal	No							No	44	19:55	No	Yes	Yes	Yes	Intramuscular	100mg	1	Yes	Yes	Yes	Suppository	100mg	5	Yes
2014	20	1	Petty trading	Primary/ JSS	Co-habiting	0	Emergency	Pfannenstiel	Senior Resident/Specialist	Spinal	No							No	28	12:20	No	Yes	Yes	Yes	Intramuscular	100mg	1	Yes	Yes	Yes	Suppository	100mg	5	Yes
2014	19	1	Petty trading	Secondary	Co-habiting	0	Emergency	Pfannenstiel	Senior Resident/Specialist	Spinal	No							No	35	8:20	No	Yes	Yes	Yes	Intramuscular	100mg	1	Yes	Yes	Yes	Suppository	100mg	5	Yes
2014	32	3	Unemployed	Primary/ JSS	Married	0	Emergency	Pfannenstiel	House Officer/Senior House Officer	Spinal	No							No	49	1:16	No	No	No	No					No	No
2014	17	1	Artisan	Primary/ JSS	Co-habiting	0	Emergency	Pfannenstiel	Resident/Medical Officer	Spinal	No							No	30	7:52	Yes	Yes	Yes	Yes	Intramuscular	100mg	1		Yes	Yes	Suppository	100mg	5
2014	22	1	Unemployed	Primary/ JSS	Married	1	Emergency	Pfannenstiel	Resident/Medical Officer	Spinal	No							No	27	19:45	No	Yes	Yes	Yes	Intramuscular	100mg		Yes	Yes	Yes	Suppository	100mg	5	Yes
2014	33	3	Petty trading	Primary/ JSS	Married	2	Emergency	Pfannenstiel	Senior Resident/Specialist	Spinal	Yes				Yes			No	71	12:49	No	Yes	Yes	Yes	Intramuscular	100mg	1	Yes	Yes	Yes		100mg	5	Yes
2014	35	6	Petty trading	Primary/ JSS	Married	0	Emergency	Pfannenstiel	Senior Specialist/ Consultant	Spinal	No							No	54	10:40	No	Yes	Yes	Yes	Intramuscular	100mg	1	Yes	Yes	Yes	Suppository	100mg	5	Yes
2014	28	3	Petty trading	Primary/ JSS	Married	0	Emergency	Pfannenstiel	Resident/Medical Officer	Spinal	No							No	52	15:04	No	Yes	Yes	Yes	Intramuscular	100mg	2	Yes	Yes	Yes	Suppository	100mg	7	Yes	pharmacy card was given to patient
2014	20	1	Others	Secondary	Co-habiting	0	Emergency	Pfannenstiel	Resident/Medical Officer	Spinal	No							No	60	7:00	No	Yes	Yes	Yes	Intramuscular	100mg	2	Yes	Yes	Yes	Suppository	100mg	5	Yes
2014	25	1	Civil/Public servant	Tertiary	Married	0	Emergency	Pfannenstiel	Resident/Medical Officer	Spinal	No							No	45	20:07	No	Yes	Yes	Yes	Intramuscular	100mg	1	Yes	Yes	Yes	Suppository	100mg	5	Yes
2014	33	1	Artisan	Primary/ JSS	Married	0	Emergency	Pfannenstiel	Resident/Medical Officer	Spinal	No							No	35	5:30	No	Yes							Yes	Yes	Suppository	100mg	5	Yes
2014	29	2	Unemployed	Secondary	Married	1	Planned/Elective	Pfannenstiel	Senior Specialist/ Consultant	Spinal	No							No	41	13:45	No	Yes	Yes	Yes	Intramuscular	100mg	1	Yes	Yes	Yes	Suppository	100mg	5	Yes
2014	42	5	Unemployed	Secondary	Married	0	Planned/Elective	Pfannenstiel	Resident/Medical Officer	Spinal	No							No	60	7:45	No		Yes	Yes	Intramuscular	100mg	1	Yes	Yes	Yes	Suppository	100mg	5	Yes
2014	40	8	Petty trading	Primary/ JSS	Married	2	Planned/Elective	Pfannenstiel	Resident/Medical Officer	Spinal	No							No	61	12:08	No	Yes	Yes	Yes	Intramuscular	100mg	1	Yes	Yes	Yes	Suppository	100mg	5	Yes
2014	25	1	Petty trading	Primary/ JSS	Co-habiting	0	Planned/Elective	Pfannenstiel	Resident/Medical Officer	Spinal	No							No	40	7:45	No	Yes	Yes	Yes	Intramuscular	100mg	1	Yes	Yes	Yes	Suppository		5	Yes
2014	20	3	Artisan	Primary/ JSS	Married	2	Planned/Elective	Pfannenstiel	Resident/Medical Officer	Spinal	No							No	35	13:10	No	Yes	Yes	Yes	Intramuscular	100mg	1	Yes	Yes	Yes	Suppository	100mg	5	Yes
2014	23	3	Petty trading	Secondary	Married	0	Planned/Elective	Pfannenstiel	Resident/Medical Officer	Spinal	No							No	25	5:10	No	Yes	Yes	Yes	Intramuscular	100mg	1	Yes	Yes	Yes	Suppository	100mg	5	Yes
2014	27	2	Petty trading	Primary/ JSS	Co-habiting	0	Planned/Elective	Pfannenstiel	Resident/Medical Officer	Spinal	No							No	29	10:47	No	Yes	Yes	Yes	Intramuscular	100mg	1	Yes	Yes	Yes	Suppository	100mg	5	Yes
2014	25	3	Petty trading	Primary/ JSS	Married	1	Planned/Elective	Pfannenstiel	Resident/Medical Officer	Spinal	No							No	42	18:44	No	Yes	Yes	Yes	Intramuscular	100mg	1	Yes	Yes	Yes	Suppository	100mg	5	Yes
2014	38	3	Petty trading	Primary/ JSS	Co-habiting	0	Emergency	Pfannenstiel	Senior Resident/Specialist	Spinal	No								24	9:11	No	Yes	Yes	Yes	Intramuscular	100mg	1	Yes	Yes	Yes	Suppository	100mg	5	Yes
2014	34	5	Petty trading	Primary/ JSS	Married	1	Emergency	Pfannenstiel	Senior Resident/Specialist	Spinal	No							No	46	2	Yes	Yes	Yes	Yes	Intramuscular	100mg	1	Yes	Yes	Yes	Suppository	100mg	5	Yes
2014	32	1	Petty trading	Tertiary	Married	0	Emergency	Pfannenstiel	Senior Resident/Specialist	Spinal	No							No	37	12:08	No	Yes	Yes	Yes	Intramuscular	100mg	1	Yes	Yes	Yes	Suppository	100mg	1	Yes
2014	21	2	Unemployed	Secondary	Co-habiting	1	Planned/Elective	Pfannenstiel	Resident/Medical Officer	Spinal	No								25	22:05	No	Yes	Yes	Yes	Intramuscular	100mg	1	Yes	Yes	Yes	Suppository	100mg	5	Yes
2014	37	3	Unemployed	Secondary	Married	0	Planned/Elective	Pfannenstiel	Senior Resident/Specialist	Spinal	No							No	26	12:52	No	Yes	Yes	Yes	Intramuscular	100mg	1	Yes	Yes	Yes	Suppository	100mg	5	Yes
2014	32	4	Unemployed	Primary/ JSS	Married	1	Emergency	Pfannenstiel	Senior Resident/Specialist	Spinal	No							No	21	19:34	No	Yes	Yes	Yes	Intramuscular	100mg	1	Yes	Yes	Yes	Suppository	100mg	5	Yes
2014	25	1	Civil/Public servant	Tertiary	Married	1	Emergency	Pfannenstiel	Senior Resident/Specialist	Spinal	No							No	42	20:18	No	Yes	Yes	Yes	Intramuscular	100mg	1	Yes	Yes	Yes	Suppository	100mg	5	Yes
2014	34	4	Civil/Public servant	Tertiary	Married	2	Planned/Elective	Pfannenstiel	Senior Resident/Specialist	Spinal	No								112	16:15	No	Yes	Yes	Yes	Intramuscular	100mg	1	Yes	Yes	Yes	Suppository	100mg	5	Yes
2014	21	2	Farmer	None	Married	0	Planned/Elective	Pfannenstiel	Resident/Medical Officer	Spinal	No								43	20:28	No	Yes	Yes	Yes	Intramuscular	50mg	1	Yes	Yes	Yes	Suppository	100mg	5	Yes
2014	30	5	Farmer	None	Married	1	Emergency	Pfannenstiel	Resident/Medical Officer	Spinal	No								30	7:35	No	Yes	Yes	Yes	Intramuscular	100mg	1	Yes	Yes	Yes	Suppository	100mg	5	Yes
2014	25	1	Artisan	Primary/ JSS	Co-habiting	0	Planned/Elective	Pfannenstiel	Senior Resident/Specialist	Spinal	No								24	2:27	No	Yes	Yes	Yes	Intramuscular	100mg	1	Yes	Yes	Yes	Suppository	100mg	5	Yes
2014	40	7	Petty trading	Primary/ JSS	Married	0	Planned/Elective	Pfannenstiel	Senior Specialist/ Consultant	Spinal	No								30	6:30	No	Yes	Yes	Yes	Intramuscular	100mg	1	Yes	Yes	Yes	Suppository	100mg	5	Yes
2014	27	5	Petty trading	Primary/ JSS	Married	1	Emergency	Pfannenstiel	Resident/Medical Officer	Spinal	No							No	52	5:28	No	Yes	Yes	Yes	Intramuscular	100mg	1	Yes	Yes	Yes	Suppository	100mg	5	Yes
2013	27	1	Petty trading	Secondary	Married	0	Emergency	Pfannenstiel	Resident/Medical Officer	Spinal	No							No	42	13:28			Yes	Yes	Intramuscular	100mg	1		Yes	Yes	Suppository	100mg	5	Yes
2014	33	3	Artisan	Secondary	Married	2	Emergency	Pfannenstiel	Resident/Medical Officer	Spinal	Yes				Yes			No	243	3:45	No	Yes	Yes	Yes	Intramuscular	100mg	1	Yes	Yes	Yes	Suppository	100mg	5	Yes
2014	28	3	Petty trading	None	Married	1	Planned/Elective	Pfannenstiel	Senior Resident/Specialist	Spinal	No							No	23	20:07	No	Yes	Yes	Yes	Intramuscular	100mg	1	Yes	Yes	Yes	Suppository	100mg	5	Yes
2014	27	2	Civil/Public servant	Tertiary	Married	1	Emergency	Pfannenstiel	Resident/Medical Officer	Spinal	No							No	38	20:18	No	Yes	Yes	Yes	Intramuscular	100mg	1	Yes	Yes	Yes	Suppository	100mg	5	Yes
2014	28	3	Artisan	Secondary	Married	0	Emergency	Pfannenstiel	Resident/Medical Officer	Spinal	No							No	40	19:17	No	Yes	Yes	Yes	Intramuscular	100mg	1	Yes	Yes	Yes	Suppository	100mg	5	Yes
2014	39	4	Civil/Public servant	Tertiary	Married	0	Emergency	Pfannenstiel	Senior Resident/Specialist	Spinal	No							No	40	12:34	No	Yes	Yes	Yes	Intramuscular	100mg	1	Yes	Yes	Yes	Suppository	100mg	5	Yes
2014	30	4	Petty trading	Primary/ JSS	Married	0	Emergency	Pfannenstiel	Senior Resident/Specialist	Spinal	No							No	33	14:15	No	Yes	Yes	Yes	Intramuscular	100mg	1	Yes	Yes	Yes	Suppository	100mg	5	Yes
2014	30	3	Artisan	Primary/ JSS	Married	0	Planned/Elective	Pfannenstiel	Senior Resident/Specialist	Spinal	No							No	43	14:15			Yes	Yes	Intramuscular	100mg	1	Yes	Yes	Yes	Suppository	100mg	5	Yes
2014	21	1	Civil/Public servant	Secondary	Married	0	Emergency	Pfannenstiel	Resident/Medical Officer	Spinal	No							No	31	7:57	No	Yes	Yes	Yes	Intramuscular	100mg	1	Yes	Yes	Yes	Suppository	100mg	5	Yes
2014	27	1	Petty trading	Primary/ JSS	Married	1	Emergency	Pfannenstiel	Resident/Medical Officer	Spinal	No							No	48	12:10	No	Yes	Yes	Yes	Intramuscular	100mg	1	Yes	Yes	Yes	Suppository	100mg	5	Yes
2014	40	9	Farmer	Primary/ JSS	Married	1	Emergency	Pfannenstiel	Resident/Medical Officer	Spinal	No							No	48	9:12	No	Yes	Yes	Yes	Intramuscular	100mg	1	Yes	Yes	Yes	Suppository	100mg	5	Yes
2014	14	1	Unemployed	Primary/ JSS	Single	0	Emergency	Pfannenstiel	Resident/Medical Officer	Spinal	No							No	42	7:51	No	Yes	Yes	Yes	Intramuscular	50mg	1	Yes	Yes	Yes	Suppository	100mg	5	Yes
2014	39	3	Unemployed	Secondary	Married	2	Planned/Elective	Pfannenstiel	Senior Specialist/ Consultant	Spinal	No							No	28	10:10	No	Yes	Yes	Yes	Intramuscular	100mg	1	Yes	Yes	Yes	Suppository	100mg	5	Yes
2014	40	6	Farmer	None	Married	0	Emergency	Pfannenstiel	Resident/Medical Officer	Spinal	No							No	45	22:20	No	Yes	Yes	Yes	Intramuscular	100mg	1	Yes	Yes	Yes	Suppository	100mg	5	Yes
2014	18	2	Civil/Public servant	Secondary	Married	0	Emergency	Pfannenstiel	Resident/Medical Officer	Spinal	No							No	39	10:07	No	Yes	Yes	Yes	Intramuscular	75mg	1	Yes	Yes	Yes	Suppository	100mg	5	Yes
2013	24	1	Petty trading	Primary/ JSS	Married	0	Emergency	Pfannenstiel	Resident/Medical Officer	Spinal	No							No	43	13:46	No	Yes	Yes	Yes	Intramuscular	100mg	1	Yes	Yes	Yes	Suppository	100mg	5	Yes
2013	32	1	Petty trading	Primary/ JSS	Single	0	Emergency	Pfannenstiel	Resident/Medical Officer	Spinal	No							No	51	16:27		Yes	Yes	Yes	Intramuscular	100mg	1	Yes	Yes	Yes	Suppository	100mg	5	Yes
2013	27	2	Petty trading	Primary/ JSS	Married	0	Emergency	Pfannenstiel	Resident/Medical Officer	Spinal	No							No	37	11:47	No	Yes	Yes	Yes	Intramuscular	100mg	1	Yes	Yes	Yes	Suppository	100mg	5	Yes
2014	32	4	Petty trading	None	Married	3	Planned/Elective	Pfannenstiel	Senior Resident/Specialist	Spinal	No							No	25	13:50	No	Yes	Yes	Yes	Intramuscular	50mg	1	Yes	Yes	Yes	Suppository	100mg	2	Yes	out of stock
2014	30	1	Petty trading	Secondary	Married	3	Planned/Elective	Pfannenstiel	Senior Resident/Specialist	Spinal	No							No	25	13:05	No	Yes	Yes	Yes	Intramuscular	50mg	1	Yes	Yes	Yes	Suppository	100mg	5	Yes
2016	26	1	Civil/Public servant	Tertiary	Married	0	Emergency	Pfannenstiel	Resident/Medical Officer	Spinal	No							No	36	17:24	No	Yes							Yes	Yes	Suppository	100mg	5	Yes
2016	33	5	Petty trading	Primary/ JSS	Married	0	Emergency	Pfannenstiel	Resident/Medical Officer	Spinal	No							No	25	23:30	No	Yes	Yes	Yes	Intramuscular	100mg	1	No	Yes	Yes	Suppository	100mg	5	Yes
2016	33	3	Artisan	Primary/ JSS	Married	0	Emergency	Pfannenstiel	House Officer/Senior House Officer	Spinal	Yes			Yes				No	76	19:54	No	Yes							Yes	Yes	Suppository	100mg	5	Yes
2016	28	1	Petty trading	Secondary	Married	0	Emergency	Pfannenstiel	Resident/Medical Officer	Spinal	No							No	50	03:06	No	Yes	Yes	Yes	Intramuscular	100mg	1	No	Yes	Yes	Suppository	100mg	5	Yes
2016	28	1	Petty trading	None	Married	0	Emergency	Midline	Resident/Medical Officer	Spinal	No							No	48	01:17	No	Yes	Yes	Yes	Intramuscular	100mg	1	No	Yes	Yes	Suppository	100mg	5	Yes
2016	30	4	Petty trading	Primary/ JSS	Married	3	Planned/Elective	Pfannenstiel	Senior Specialist/ Consultant	Spinal	No							No	34	13:00	No	Yes	Yes	Yes	Intramuscular	100mg	1	No
2016	44	6	Petty trading	Primary/ JSS	Married	2	Planned/Elective	Pfannenstiel	Senior Specialist/ Consultant	Spinal	Yes				Yes			No	45	16:25	No	Yes							Yes	Yes	Suppository	100mg	5	Yes									Yes	Yes	Oral	1g	5	Yes
2016	38	4	Petty trading	Primary/ JSS	Co-habiting	3	Planned/Elective	Midline	Resident/Medical Officer	Spinal	Yes				Yes			No	60	18:20	No	Yes	Yes	Yes	Intramuscular	100mg	1	No	Yes	Yes	Suppository	100mg	1	Yes
2016	34	3	Artisan	Primary/ JSS	Married	2	Planned/Elective	Pfannenstiel	Resident/Medical Officer	Spinal	No							No	69	12:30	No	Yes	Yes	Yes	Intramuscular	100mg	1	No	Yes	Yes	Suppository	100mg	5	Yes
2016	38	4	Petty trading		Married	3	Planned/Elective	Pfannenstiel	Senior Resident/Specialist	Spinal	Yes				Yes			No	56	19:12	No	Yes	Yes	Yes	Intramuscular	100mg	1	No	Yes	Yes	Suppository	100mg	1	Yes
2016	35	3	Petty trading	Primary/ JSS	Married	0	Emergency	Pfannenstiel	Resident/Medical Officer	Spinal	No							No	55		No	Yes							Yes	Yes	Suppository	100mg	5	Yes
2016	28	2	Civil/Public servant	Primary/ JSS	Married	2	Emergency	Pfannenstiel	Resident/Medical Officer	Spinal	No							No		12:49	No	Yes							Yes	Yes	Suppository	100mg	5	Yes
2016	28	3	Artisan	Tertiary	Married	2	Emergency	Midline	Resident/Medical Officer	Spinal	No							No	53	02:28	No	Yes							Yes	Yes	Suppository	100mg	5	Yes
2016	23	3	Civil/Public servant	Primary/ JSS	Married	2	Emergency	Pfannenstiel	Resident/Medical Officer	Spinal	No							No	53	02:28	No	Yes							Yes	Yes	Suppository	100mg	5	Yes
2016	20	2	Farmer	None	Married	0	Emergency	Midline	Resident/Medical Officer	Spinal	No							No	60	16:00	No	Yes	Yes	Yes	Intramuscular	100mg	1	No	Yes	Yes	Suppository	100mg	5	Yes
2016	25	2	Petty trading	Secondary	Married	0	Emergency	Pfannenstiel	Resident/Medical Officer	Spinal	No							No	48	01:48	No	Yes							Yes	Yes	Suppository	100mg	5	Yes
2016	25	2	Farmer	Secondary	Married	0	Emergency	Pfannenstiel	Resident/Medical Officer	Spinal	No							No	60	13:48	No	Yes							Yes	Yes	Suppository	100mg	5	Yes
2016	33	4	Artisan	Primary/ JSS	Married	3	Planned/Elective	Pfannenstiel	Resident/Medical Officer	Spinal	Yes				Yes			No	60	08:20	No	Yes							Yes	Yes	Suppository	100mg	5	Yes
2016	40	4	Petty trading	Secondary	Married	2	Planned/Elective	Pfannenstiel	Resident/Medical Officer	Spinal	Yes				Yes			No	58	09:20	No	Yes							Yes	Yes	Suppository	100mg	5	Yes
2016	37	3	Petty trading	Secondary	Married	2	Planned/Elective	Pfannenstiel	Resident/Medical Officer	Spinal	No							No	58	09:30	No	Yes							Yes	Yes	Suppository	100mg	5	Yes
2016	23	1	Unemployed	Secondary	Single	0	Emergency	Pfannenstiel	Resident/Medical Officer	Spinal	No							No	59	07:00	No	Yes							Yes	Yes	Suppository	100mg	5	Yes
2016	34	2	Petty trading	Primary/ JSS	Married	1	Emergency	Pfannenstiel	Resident/Medical Officer	Spinal	No							No	40	20:20	No	Yes							Yes	Yes	Suppository	100mg	5	Yes
2016	31	6	Farmer	None	Married	1	Emergency	Pfannenstiel	House Officer/Senior House Officer	Spinal	No							No	100	21:10	No	Yes							Yes	Yes	Suppository	100mg	5	Yes
2016	30	4	Petty trading	Primary/ JSS	Co-habiting	1	Emergency	Pfannenstiel	House Officer/Senior House Officer	Spinal	No							No	110	18:18	No	Yes							Yes	Yes	Suppository	100mg	5	Yes
2016	26	1	Petty trading	Primary/ JSS	Married	1	Emergency	Pfannenstiel	Resident/Medical Officer	Spinal	No							No	60	03:51	No	Yes							Yes	Yes	Suppository	100mg	5	Yes
2016	29	2	Petty trading	Primary/ JSS	Co-habiting	0	Emergency	Pfannenstiel	House Officer/Senior House Officer	Spinal	No							No	54	18:47	No	Yes							Yes	Yes	Suppository	100mg	5	Yes
2016	16	1	Unemployed	Primary/ JSS	Single	0	Emergency	Pfannenstiel	House Officer/Senior House Officer	Spinal	No							No	45	13:45	No	Yes							Yes	Yes	Suppository	100mg	5	Yes
2016	31	4	Artisan	Primary/ JSS	Married	0	Emergency	Pfannenstiel	House Officer/Senior House Officer	Spinal	No							No	63	15:29	No	Yes							Yes	Yes	Suppository	100mg	5	Yes
2016	29	2	Petty trading	Primary/ JSS	Married	0	Emergency	Pfannenstiel	Resident/Medical Officer	Spinal	No							No		06:12	No	Yes	Yes	Yes	Intramuscular	100mg	1	No	Yes	Yes	Suppository	100mg	5	Yes
2016	40	6	Unemployed	None	Married	0	Emergency	Pfannenstiel	Resident/Medical Officer	Spinal	No							No	60	16:50	No	Yes							Yes	Yes	Suppository	100mg	5	Yes
2016	40	4	Petty trading	Secondary	Married	1	Emergency	Pfannenstiel	Senior Resident/Specialist	Spinal	Yes				Yes			No	36	09:20	No	Yes	Yes	Yes	Intramuscular	100mg	1	No	Yes	Yes	Suppository	100mg	5	Yes
2016	41	8	Petty trading	Primary/ JSS	Married	0	Emergency	Pfannenstiel	Resident/Medical Officer	Spinal	No							No	57	17:13	No	Yes	Yes	Yes	Intramuscular	100mg	1	No	Yes	Yes	Suppository	100mg	5	Yes
2016	34	5	Artisan	Primary/ JSS	Married	0	Emergency	Pfannenstiel	Resident/Medical Officer	Spinal	No							No	45	03:30	No	Yes	Yes	Yes	Intramuscular	100mg	1	No	Yes	Yes	Suppository	100mg	5	Yes
2016	29	1	Petty trading	Primary/ JSS	Married	0	Emergency	Pfannenstiel	Resident/Medical Officer	Spinal	No							No	30	06:20	No	Yes	Yes	Yes	Intramuscular	100mg	1	No	Yes	Yes	Suppository	100mg	5	Yes
2016	30	2	Artisan	Primary/ JSS	Single	1	Emergency	Pfannenstiel	Resident/Medical Officer	Spinal	No							No	40	02:40	No	Yes	Yes	Yes	Intramuscular	100mg	1	No	Yes	Yes	Suppository	100mg	5	Yes
2016	20	3	Farmer	Primary/ JSS	Co-habiting	1	Emergency	Pfannenstiel	Resident/Medical Officer	Spinal	Yes				Yes			No	84	04:51	No	Yes	Yes	Yes	Intramuscular	100mg	1	No	Yes	Yes	Suppository	100mg	7	Yes
2016	20	2	Farmer	None	Married	0	Emergency	Midline	Resident/Medical Officer	Spinal	No							No	60	16:00	No	Yes	Yes	Yes	Intramuscular	100mg	1	No	Yes	Yes	Suppository	100mg	5	Yes
2016	20	1	Unemployed	None	Single	0	Emergency	Pfannenstiel	House Officer/Senior House Officer	Spinal	No							No	43	16:07	No	Yes	Yes	Yes	Intramuscular	100mg	1	No	Yes	Yes	Suppository	100mg	5
2016	33	4	Artisan	Primary/ JSS	Married	3	Planned/Elective	Pfannenstiel	Resident/Medical Officer	Spinal	Yes				Yes			No	60	08:20	No	Yes	Yes	Yes	Intramuscular	100mg	1	No	Yes	Yes	Suppository	100mg	5	Yes
2016	29	3	Petty trading	Secondary	Co-habiting	2	Planned/Elective	Pfannenstiel	Senior Resident/Specialist	Spinal	Yes				Yes			No	35	17:00	No	Yes	Yes	Yes	Intramuscular	100mg	1	No	Yes	Yes	Suppository	100mg	5	Yes
2016	30	3	Civil/Public servant	Tertiary	Married	2	Planned/Elective	Pfannenstiel	Senior Specialist/ Consultant	Spinal	No							No	60	15:30	No	Yes							Yes	Yes	Suppository	100mg	5	Yes
2016	25	2	Petty trading	None	Married	1	Planned/Elective	Pfannenstiel	House Officer/Senior House Officer	Spinal	No							No	68	17:43	No	Yes	Yes	Yes	Intramuscular	100mg	1	No	Yes	Yes	Suppository	100mg	5	Yes
[truncated: 37 more columns]
